# Supplementary material for: Reliability and measurement error of sensorimotor tests in patients with neck pain: a systematic review
Source: Arch Physiother. 2023 Aug 15;13:15. doi: 10.1186/s40945-023-00170-9 (PMC10428553; doi:10.1186/s40945-023-00170-9)
Supplement: Supplementary file 2 — Additional file 2. Risk of bias Reliability. Items of the assessment of risk of bias for reliability [file 40945_2023_170_MOESM2_ESM.xlsx]

## Sheet: Sheet 1
Additional file 2. Risk of bias Reliability
Study	Test	Reliability type	RoB 1: Stability patients	RoB 2: Time interval	RoB 3: Similar conditions	RoB 4: Administration of measurements	RoB 5: Assignment of scores	RoB 6: Other flaws	RoB 7: Statistics for continuous scores	RoB 8: Statistics for ordinal scores	RoB 9: Statistics for dichotomous or nominal scores
Chiu 2002	AROM Flex Multi Cervical Rehabilitation Unit	test-retest	Doubtful	Very Good	Adequate	Doubtful	NA	Doubtful	Adequate	NA	NA
Chiu 2002	AROM Ext Multi Cervical Rehabilitation Unit	test-retest	Doubtful	Very Good	Adequate	Doubtful	NA	Doubtful	Adequate	NA	NA
Chiu 2002	AROM RightLF Multi Cervical Rehabilitation Unit	test-retest	Doubtful	Very Good	Adequate	Doubtful	NA	Doubtful	Adequate	NA	NA
Chiu 2002	AROM LeftLF Multi Cervical Rehabilitation Unit	test-retest	Doubtful	Very Good	Adequate	Doubtful	NA	Doubtful	Adequate	NA	NA
Chiu 2002	AROM RightRot Multi Cervical Rehabilitation Unit	test-retest	Doubtful	Very Good	Adequate	Doubtful	NA	Doubtful	Adequate	NA	NA
Chiu 2002	AROM LeftRot Multi Cervical Rehabilitation Unit	test-retest	Doubtful	Very Good	Adequate	Doubtful	NA	Doubtful	Adequate	NA	NA
Chiu 2002	Max isometric strength Flex Multi Cervical Rehabilitation Unit	test-retest	Doubtful	Very Good	Adequate	Doubtful	NA	Doubtful	Adequate	NA	NA
Chiu 2002	Max isometric strength Ext Multi Cervical Rehabilitation Unit	test-retest	Doubtful	Very Good	Adequate	Doubtful	NA	Doubtful	Adequate	NA	NA
Chiu 2002	Max isometric strength RightLF Multi Cervical Rehabilitation Unit	test-retest	Doubtful	Very Good	Adequate	Doubtful	Na	Doubtful	Adequate	NA	NA
Chiu 2002	Max isometric strength LeftLF Multi Cervical Rehabilitation Unit	test-retest	Doubtful	Very Good	Adequate	Doubtful	NA	Doubtful	Adequate	NA	NA
Chiu 2002	Max isometric strength Protraction Multi Cervical Rehabilitation Unit	test-retest	Doubtful	Very Good	Adequate	Doubtful	NA	Doubtful	Adequate	NA	NA
Chiu 2002	Max isometric strength Retraction Multi Cervical Rehabilitation Unit	test-retest	Doubtful	Very Good	Adequate	Doubtful	NA	Doubtful	Adequate	NA	NA
Cibulka 2017	Sternocleidomastoid strength left	test-retest	Doubtful	Very Good	Adequate	Inadequate	Very Good	Very Good	Very Good	NA	NA
Cibulka 2017	Sternocleidomastoid strength right	test-retest	Doubtful	Very Good	Adequate	Inadequate	Very Good	Very Good	Very Good	NA	NA
Cleland 2006	AROM Flex Gravity inclinometer	inter-rater	Adequate	Very Good	Doubtful	Very Good	Very Good	Doubtful	Very Good	NA	NA
Cleland 2006	AROM Ext Gravity inclinometer	inter-rater	Adequate	Very Good	Doubtful	Very Good	Very Good	Doubtful	Very Good	NA	NA
Cleland 2006	AROM RightLF Gravity inclinometer	inter-rater	Adequate	Very Good	Doubtful	Very Good	Very Good	Doubtful	Very Good	NA	NA
Cleland 2006	AROM LeftLF Gravity inclinometer	inter-rater	Adequate	Very Good	Doubtful	Very Good	Very Good	Doubtful	Very Good	NA	NA
Cleland 2006	AROM RightRot Universal goniometer	inter-rater	Adequate	Very Good	Doubtful	Very Good	Very Good	Doubtful	Very Good	NA	NA
Cleland 2006	AROM LeftRot Universal goniometer	inter-rater	Adequate	Very Good	Doubtful	Very Good	Very Good	Doubtful	Very Good	NA	NA
Cleland 2006	Neck flexor muscle endurance test	inter-rater	Adequate	Very Good	Doubtful	Very Good	Very Good	Doubtful	Very Good	NA	NA
Cleland 2006	Muscle Strength Middle trapezius right Kendall	inter-rater	Adequate	Very Good	Doubtful	Very Good	Very Good	Very Good	NA	NA	Very Good
Cleland 2006	Muscle Strength Lower trapezius right Kendall	inter-rater	Adequate	Very Good	Doubtful	Very Good	Very Good	Very Good	NA	NA	Very Good
Cleland 2006	Muscle Strength Lower trapezius left Kendall	inter-rater	Adequate	Very Good	Doubtful	Very Good	Very Good	Very Good	NA	NA	Very Good
Cleland 2006	Muscle Strength Rhomboid right Kendall	inter-rater	Adequate	Very Good	Doubtful	Very Good	Very Good	Very Good	NA	NA	Very Good
Cleland 2006	Muscle Strenght Rhomboid left Kendall	inter-rater	Adequate	Very Good	Doubtful	Very Good	Very Good	Very Good	NA	NA	Very Good
Cleland 2006	Muscle Strength Serratus right Kendall	inter-rater	Adequate	Very Good	Doubtful	Very Good	Very Good	Very Good	NA	NA	Very Good
Cleland 2006	Muscle Strength Serratus left Kendall	inter-rater	Adequate	Very Good	Doubtful	Very Good	Very Good	Very Good	NA	NA	Very Good
De Pauw 2020	Craniocervical Flexion Test adapted	test-retest	Adequate	Very Good	Adequate	Very Good	Very Good	Very Good	Very Good	NA	NA
De Pauw 2020	Scapular Holding Test adapted right	test-retest	Adequate	Very Good	Adequate	Very Good	Very Good	Very Good	Very Good	NA	NA
De Pauw 2020	Scapular Holding Test adapted left	test-retest	Adequate	Very Good	Adequate	Very Good	Very Good	Very Good	Very Good	NA	NA
De Pauw 2020	Craniocervical Flexion Test adapted	inter-rater	Adequate	Very Good	Adequate	Very Good	Very Good	Very Good	Very Good	NA	NA
De Pauw 2020	Scapular Holding Test adapted right	inter-rater	Adequate	Very Good	Adequate	Very Good	Very Good	Very Good	Very Good	NA	NA
De Pauw 2020	Scapular Holding Test adapted left	inter-rater	Adequate	Very Good	Adequate	Very Good	Very Good	Very Good	Very Good	NA	NA
Dvir 2006	AROM Flex Zebris	test-retest	Doubtful	Very Good	Adequate	Doubtful	Doubtful	Doubtful	Adequate	NA	NA
Dvir 2006	AROM Ext Zebris	test-retest	Doubtful	Very Good	Adequate	Doubtful	Doubtful	Doubtful	Adequate	NA	NA
Dvir 2006	AROM RightRot Zebris	test-retest	Doubtful	Very Good	Adequate	Doubtful	Doubtful	Doubtful	Adequate	NA	NA
Dvir 2006	AROM LeftRot Zebris	test-retest	Doubtful	Very Good	Adequate	Doubtful	Doubtful	Doubtful	Adequate	NA	NA
Dvir 2006	AROM RightLF Zebris	test-retest	Doubtful	Very Good	Adequate	Doubtful	Doubtful	Doubtful	Adequate	NA	NA
Dvir 2006	AROM LeftLF Zebris	test-retest	Doubtful	Very Good	Adequate	Doubtful	Doubtful	Doubtful	Adequate	NA	NA
Dvir 2006	AROM TotalROM Zebris	test-retest	Doubtful	Very Good	Adequate	Doubtful	Doubtful	Doubtful	Adequate	NA	NA
Edmondston 2008	Neck flexor muscle endurance test	test-retest	Adequate	Doubtful	Adequate	Doubtful	Very Good	Very Good	Adequate	NA	NA
Edmondston 2008	Scapula muscle endurance test Standing	test-retest	Adequate	Doubtful	Adequate	Doubtful	Very Good	Very Good	Adequate	NA	NA
Edmondston 2008	Neck extensor muscle endurance test	test-retest	Adequate	Doubtful	Adequate	Doubtful	Very Good	Very Good	Adequate	NA	NA
Fletcher 2008	AROM Flex Cervical range of motion device	test-retest	Adequate	Doubtful	Very Good	Doubtful	Doubtful	Very Good	Adequate	NA	NA
Fletcher 2008	AROM Ext Cervical range of motion device	test-retest	Adequate	Doubtful	Very Good	Doubtful	Doubtful	Very Good	Adequate	NA	NA
Fletcher 2008	AROM RightLF Cervical range of motion device	test-retest	Adequate	Doubtful	Very Good	Doubtful	Doubtful	Very Good	Adequate	NA	NA
Fletcher 2008	AROM LeftLF Cervical range of motion device	test-retest	Adequate	Doubtful	Very Good	Doubtful	Doubtful	Very Good	Adequate	NA	NA
Fletcher 2008	AROM RightRot Cervical range of motion device	test-retest	Adequate	Doubtful	Very Good	Doubtful	Doubtful	Very Good	Adequate	NA	NA
Fletcher 2008	AROM LeftRot Cervical range of motion device	test-retest	Adequate	Doubtful	Very Good	Doubtful	Doubtful	Very Good	Adequate	NA	NA
Ghorbani 2020	AROM Flexion Cervical range of motion device	test-retest	Doubtful	Very Good	Very Good	Very Good	Very Good	Very Good	Adequate	NA	NA
Ghorbani 2020	AROM Ext Cervical range of motion device	test-retest	Doubtful	Very Good	Very Good	Very Good	Very Good	Very Good	Adequate	NA	NA
Ghorbani 2020	AROM RightLF Cervical range of motion device	test-retest	Doubtful	Very Good	Very Good	Very Good	Very Good	Very Good	Adequate	NA	NA
Ghorbani 2020	AROM LeftLF Cervical range of motion device	test-retest	Doubtful	Very Good	Very Good	Very Good	Very Good	Very Good	Adequate	NA	NA
Ghorbani 2020	AROM RightRot Cervical range of motion device	test-retest	Doubtful	Very Good	Very Good	Very Good	Very Good	Very Good	Adequate	NA	NA
Ghorbani 2020	AROM LeftRot Cervical range of motion device	test-retest	Doubtful	Very Good	Very Good	Very Good	Very Good	Very Good	Adequate	NA	NA
Ghorbani 2020	AROM Flex Digital inclinometer	test-retest	Doubtful	Very Good	Very Good	Very Good	Very Good	Very Good	Adequate	NA	NA
Ghorbani 2020	AROM Ext Digital inclinometer	test-retest	Doubtful	Very Good	Very Good	Very Good	Very Good	Very Good	Adequate	NA	NA
Ghorbani 2020	AROM RightLF Digital inclinometer	test-retest	Doubtful	Very Good	Very Good	Very Good	Very Good	Very Good	Adequate	NA	NA
Ghorbani 2020	AROM LeftLF Digital inclinometer	test-retest	Doubtful	Very Good	Very Good	Very Good	Very Good	Very Good	Adequate	NA	NA
Ghorbani 2020	AROM RightRot Digital inclinometer	test-retest	Doubtful	Very Good	Very Good	Very Good	Very Good	Very Good	Adequate	NA	NA
Ghorbani 2020	AROM LeftRot Digital inclinometer	test-retest	Doubtful	Very Good	Very Good	Very Good	Very Good	Very Good	Adequate	NA	NA
Ghorbani 2020	AROM Flex iPhone	test-retest	Doubtful	Very Good	Very Good	Very Good	Very Good	Very Good	Adequate	NA	NA
Ghorbani 2020	AROM Ext iPhone	test-retest	Doubtful	Very Good	Very Good	Very Good	Very Good	Very Good	Adequate	NA	NA
Ghorbani 2020	AROM RightLF iPhone	test-retest	Doubtful	Very Good	Very Good	Very Good	Very Good	Very Good	Adequate	NA	NA
Ghorbani 2020	AROM LeftLF iPhone	test-retest	Doubtful	Very Good	Very Good	Very Good	Very Good	Very Good	Adequate	NA	NA
Ghorbani 2020	AROM RightRot iPhone	test-retest	Doubtful	Very Good	Very Good	Very Good	Very Good	Very Good	Adequate	NA	NA
Ghorbani 2020	AROM LeftRot iPhone	test-retest	Doubtful	Very Good	Very Good	Very Good	Very Good	Very Good	Adequate	NA	NA
Ghorbani 2020	AROM Flex Android	test-retest	Doubtful	Very Good	Very Good	Very Good	Very Good	Very Good	Adequate	NA	NA
Ghorbani 2020	AROM Ext Android	test-retest	Doubtful	Very Good	Very Good	Very Good	Very Good	Very Good	Adequate	NA	NA
Ghorbani 2020	AROM RightLF Android	test-retest	Doubtful	Very Good	Very Good	Very Good	Very Good	Very Good	Adequate	NA	NA
Ghorbani 2020	AROM LeftLF Android	test-retest	Doubtful	Very Good	Very Good	Very Good	Very Good	Very Good	Adequate	NA	NA
Ghorbani 2020	AROM RightRot Android	test-retest	Doubtful	Very Good	Very Good	Very Good	Very Good	Very Good	Adequate	NA	NA
Ghorbani 2020	AROM LeftRot Android	test-retest	Doubtful	Very Good	Very Good	Very Good	Very Good	Very Good	Adequate	NA	NA
Ghorbani 2020	AROM Flexion Cervical range of motion device	inter-rater	Doubtful	Very Good	Very Good	Very Good	Very Good	Very Good	Very Good	NA	NA
Ghorbani 2020	AROM Extension Cervical range of motion device	inter-rater	Doubtful	Very Good	Very Good	Very Good	Very Good	Very Good	Very Good	NA	NA
Ghorbani 2020	AROM RightLF Cervical range of motion device	inter-rater	Doubtful	Very Good	Very Good	Very Good	Very Good	Very Good	Very Good	NA	NA
Ghorbani 2020	AROM LeftLF Cervical range of motion device	inter-rater	Doubtful	Very Good	Very Good	Very Good	Very Good	Very Good	Very Good	NA	NA
Ghorbani 2020	AROM RightRot Cervical range of motion device	inter-rater	Doubtful	Very Good	Very Good	Very Good	Very Good	Very Good	Very Good	NA	NA
Ghorbani 2020	AROM LeftRot Cervical range of motion device	inter-rater	Doubtful	Very Good	Very Good	Very Good	Very Good	Very Good	Very Good	NA	NA
Ghorbani 2020	AROM Flex Digital inclinometer	inter-rater	Doubtful	Very Good	Very Good	Very Good	Very Good	Very Good	Very Good	NA	NA
Ghorbani 2020	AROM Ext Digital inclinometer	inter-rater	Doubtful	Very Good	Very Good	Very Good	Very Good	Very Good	Very Good	NA	NA
Ghorbani 2020	AROM RightLF Digital inclinometer	inter-rater	Doubtful	Very Good	Very Good	Very Good	Very Good	Very Good	Very Good	NA	NA
Ghorbani 2020	AROM LeftLF Digital inclinometer	inter-rater	Doubtful	Very Good	Very Good	Very Good	Very Good	Very Good	Very Good	NA	NA
Ghorbani 2020	AROM RightRot Digital inclinometer	inter-rater	Doubtful	Very Good	Very Good	Very Good	Very Good	Very Good	Very Good	NA	NA
Ghorbani 2020	AROM LeftRot Digital inclinometer	inter-rater	Doubtful	Very Good	Very Good	Very Good	Very Good	Very Good	Very Good	NA	NA
Ghorbani 2020	AROM Flex iPhone	inter-rater	Doubtful	Very Good	Very Good	Very Good	Very Good	Very Good	Very Good	NA	NA
Ghorbani 2020	AROM Ext iPhone	inter-rater	Doubtful	Very Good	Very Good	Very Good	Very Good	Very Good	Very Good	NA	NA
Ghorbani 2020	AROM RightLF iPhone	inter-rater	Doubtful	Very Good	Very Good	Very Good	Very Good	Very Good	Very Good	NA	NA
Ghorbani 2020	AROM LeftLF iPhone	inter-rater	Doubtful	Very Good	Very Good	Very Good	Very Good	Very Good	Very Good	NA	NA
Ghorbani 2020	AROM RightRot iPhone	inter-rater	Doubtful	Very Good	Very Good	Very Good	Very Good	Very Good	Very Good	NA	NA
Ghorbani 2020	AROM LeftRot iPhone	inter-rater	Doubtful	Very Good	Very Good	Very Good	Very Good	Very Good	Very Good	NA	NA
Ghorbani 2020	AROM Flex Android	inter-rater	Doubtful	Very Good	Very Good	Very Good	Very Good	Very Good	Very Good	NA	NA
Ghorbani 2020	AROM Ext Android	inter-rater	Doubtful	Very Good	Very Good	Very Good	Very Good	Very Good	Very Good	NA	NA
Ghorbani 2020	AROM RightLF Android	inter-rater	Doubtful	Very Good	Very Good	Very Good	Very Good	Very Good	Very Good	NA	NA
Ghorbani 2020	AROM LeftLF Android	inter-rater	Doubtful	Very Good	Very Good	Very Good	Very Good	Very Good	Very Good	NA	NA
Ghorbani 2020	AROM RightRot Android	inter-rater	Doubtful	Very Good	Very Good	Very Good	Very Good	Very Good	Very Good	NA	NA
Ghorbani 2020	AROM LeftRot Android	inter-rater	Doubtful	Very Good	Very Good	Very Good	Very Good	Very Good	Very Good	NA	NA
Gonçalves 2019	Relocation Test Revel LeftRot	test-retest	Doubtful	Very Good	Adequate	Adequate	Adequate	Very Good	Very Good	NA	NA
Gonçalves 2019	Relocation Test Revel RightRot	test-retest	Doubtful	Very Good	Adequate	Adequate	Adequate	Very Good	Very Good	NA	NA
Gonçalves 2019	Torsion test LeftRot	test-retest	Doubtful	Very Good	Adequate	Adequate	Adequate	Very Good	Very Good	NA	NA
Gonçalves 2019	Torsion test RightRot	test-retest	Doubtful	Very Good	Adequate	Adequate	Adequate	Very Good	Very Good	NA	NA
Gonçalves 2019	Repositioning to 30° Head Rotation LeftRot	test-retest	Doubtful	Very Good	Adequate	Adequate	Adequate	Very Good	Very Good	NA	NA
Gonçalves 2019	Repositioning to 30° Head Rotation RightRot	test-retest	Doubtful	Very Good	Adequate	Adequate	Adequate	Very Good	Very Good	NA	NA
Gonçalves 2019	Repositioning after Figure of eight LeftRot	test-retest	Doubtful	Very Good	Adequate	Adequate	Adequate	Very Good	Very Good	NA	NA
Gonçalves 2019	Repositioning after Figure of eight RightRot	test-retest	Doubtful	Very Good	Adequate	Adequate	Adequate	Very Good	Very Good	NA	NA
Grod 2002	Rod-and-Frame Test S1	test-retest	Doubtful	Doubtful	Doubtful	Doubtful	Doubtful	Very Good	Adequate	NA	NA
Grod 2002	Rod-and-Frame Test S2	test-retest	Doubtful	Doubtful	Doubtful	Doubtful	Doubtful	Very Good	Adequate	NA	NA
Grod 2002	Rod-and-Frame Test S3	test-retest	Doubtful	Doubtful	Doubtful	Doubtful	Doubtful	Very Good	Adequate	NA	NA
Hanney 2014	Muscle Strength Middle trapezius Kendall	test-retest	Doubtful	Very Good	Doubtful	Adequate	Adequate	Very Good	NA	NA	Very Good
Hanney 2014	Muscle Strength Rhomboid Kendall	test-retest	Doubtful	Very Good	Doubtful	Adequate	Adequate	Very Good	NA	NA	Very Good
Hanney 2014	Muscle Strength Serratus Kendall	test-retest	Doubtful	Very Good	Doubtful	Adequate	Adequate	Very Good	NA	NA	Very Good
Hanney 2014	Muscle Strength Lower trapezius Kendall	test-retest	Doubtful	Very Good	Doubtful	Adequate	Adequate	Very Good	NA	NA	Very Good
Hanney 2014	AROM Flex Inclinometer	test-retest	Doubtful	Very Good	Doubtful	Adequate	Adequate	Very Good	Very Good	NA	NA
Hanney 2014	AROM Ext Inclinometer	test-retest	Doubtful	Very Good	Doubtful	Adequate	Adequate	Very Good	Very Good	NA	NA
Hanney 2014	Neck flexor muscle endurance test	test-retest	Doubtful	Very Good	Doubtful	Adequate	Adequate	Very Good	Very Good	NA	NA
Hanney 2014	AROM LF Inclinometer	test-retest	Doubtful	Very Good	Doubtful	Adequate	Adequate	Very Good	Very Good	NA	NA
Hanney 2014	AROM Rot Universal goniometer	test-retest	Doubtful	Very Good	Doubtful	Adequate	Adequate	Very Good	Very Good	NA	NA
Harris 2005	Neck flexor muscle endurance test	inter-rater	Adequate	Very Good	Very Good	Very Good	Very Good	Very Good	Very Good	NA	NA
Hoppenbrouwers 2006	AROM CervicalROM visual dichotom	test-retest	Doubtful	Doubtful	Adequate	Very Good	Very Good	Very Good	NA	NA	Very Good
Hoving 2005	AROM FlexExt Digital inclinometer EDI-320	test-retest	Doubtful	Very Good	Adequate	Inadequate	Adequate	Very Good	Very Good	NA	NA
Hoving 2005	AROM LF Digital inclinometer EDI-320	test-retest	Doubtful	Very Good	Adequate	Inadequate	Adequate	Very Good	Very Good	NA	NA
Hoving 2005	AROM Rot Digital inclinometer EDI-320	test-retest	Doubtful	Very Good	Adequate	Inadequate	Adequate	Very Good	Very Good	NA	NA
Hoving 2005	AROM FlexExt Digital inclinometer EDI-320	inter-rater	Doubtful	Very Good	Adequate	Inadequate	Adequate	Very Good	Very Good	NA	NA
Hoving 2005	AROM LF Digital inclinometer EDI-320	inter-rater	Doubtful	Very Good	Adequate	Inadequate	Adequate	Very Good	Very Good	NA	NA
Hoving 2005	AROM Rot Digital inclinometer EDI-320	inter-rater	Doubtful	Very Good	Adequate	Inadequate	Adequate	Very Good	Very Good	NA	NA
Kristjansson 2004	The Fly PatternA	test-retest	Doubtful	Very Good	Adequate	Very Good	NA	Very Good	Adequate	NA	NA
Kristjansson 2004	The Fly PatternB	test-retest	Doubtful	Very Good	Adequate	Very Good	NA	Very Good	Adequate	NA	NA
Kristjansson 2004	The Fly PatternC	test-retest	Doubtful	Very Good	Adequate	Very Good	NA	Very Good	Adequate	NA	NA
Kristjansson 2010	The Fly Amplitude Accuracy easy	test-retest	Doubtful	Very Good	Adequate	Very Good	NA	Very Good	Very Good	NA	NA
Kristjansson 2010	The Fly Amplitude Accuracy medium	test-retest	Doubtful	Very Good	Adequate	Very Good	NA	Very Good	Very Good	NA	NA
Kristjansson 2010	The Fly Amplitude Accuracy difficult	test-retest	Doubtful	Very Good	Adequate	Very Good	NA	Very Good	Very Good	NA	NA
Kristjansson 2010	The Fly Directional Accuracy easy Time on target	test-retest	Doubtful	Very Good	Adequate	Very Good	NA	Very Good	Very Good	NA	NA
Kristjansson 2010	The Fly Directional Accuracy easy Overshoots	test-retest	Doubtful	Very Good	Adequate	Very Good	NA	Very Good	Very Good	NA	NA
Kristjansson 2010	The Fly Directional Accuracy easy Undershoots	test-retest	Doubtful	Very Good	Adequate	Very Good	NA	Very Good	Very Good	NA	NA
Kristjansson 2010	The Fly Directional Accuracy medium Time on target	test-retest	Doubtful	Very Good	Adequate	Very Good	NA	Very Good	Very Good	NA	NA
Kristjansson 2010	The Fly Directional Accuracy medium Overshoots	test-retest	Doubtful	Very Good	Adequate	Very Good	NA	Very Good	Very Good	NA	NA
Kristjansson 2010	The Fly Directional Accuracy medium Undershoots	test-retest	Doubtful	Very Good	Adequate	Very Good	NA	Very Good	Very Good	NA	NA
Kristjansson 2010	The Fly Directional Accuracy difficult Time on target	test-retest	Doubtful	Very Good	Adequate	Very Good	NA	Very Good	Very Good	NA	NA
Kristjansson 2010	The Fly Directional Accuracy difficult Overshoots	test-retest	Doubtful	Very Good	Adequate	Very Good	NA	Very Good	Very Good	NA	NA
Kristjansson 2010	The Fly Directional Accuracy difficult Undershoots	test-retest	Doubtful	Very Good	Adequate	Very Good	NA	Very Good	Very Good	NA	NA
Kumbhare 2005	Neck flexor muscle endurance test	inter-rater	Adequate	Very Good	Adequate	Adequate	Adequate	Very Good	Adequate	NA	NA
Law 2013	AROM FlexExt Electronic goniometer	test-retest	Doubtful	Very Good	Doubtful	Very Good	Very Good	Doubtful	Adequate	NA	NA
Law 2013	AROM LF Electronic goniometer	test-retest	Doubtful	Very Good	Doubtful	Very Good	Very Good	Doubtful	Adequate	NA	NA
Law 2013	AROM Rot Electronic goniometer	test-retest	Doubtful	Very Good	Doubtful	Very Good	Very Good	Doubtful	Adequate	NA	NA
Law 2013	AROM FlexExt Electronic goniometer	inter-rater	Doubtful	Very Good	Doubtful	Very Good	Very Good	Doubtful	Adequate	NA	NA
Law 2013	AROM LF Electronic goniometer	inter-rater	Doubtful	Very Good	Doubtful	Very Good	Very Good	Doubtful	Adequate	NA	NA
Law 2013	AROM Rot Electronic goniometer	inter-rater	Doubtful	Very Good	Doubtful	Very Good	Very Good	Doubtful	Adequate	NA	NA
Lourenço 2016	Neck flexor muscle endurance test	test-retest	Doubtful	Doubtful	Adequate	Inadequate	Inadequate	Doubtful	Very Good	NA	NA
Lourenço 2016	Neck extensor muscle endurance test	test-retest	Doubtful	Doubtful	Adequate	Inadequate	Inadequate	Doubtful	Very Good	NA	NA
Martins 2018	Craniocervical Flexion Test Stage 1	test-retest	Doubtful	Doubtful	Adequate	Adequate	Adequate	Very Good	Very Good	NA	NA
Martins 2018	Craniocervical Flexion Test Stage 2	test-retest	Doubtful	Doubtful	Adequate	Adequate	Adequate	Very Good	Very Good	NA	NA
Martins 2018	Neck flexor muscle endurance test	test-retest	Doubtful	Doubtful	Adequate	Adequate	Adequate	Very Good	Very Good	NA	NA
Martins 2018	Isometric strength Flex Dynamometry	test-retest	Doubtful	Doubtful	Adequate	Adequate	Adequate	Very Good	Very Good	NA	NA
Murphy 2010	Flexion-relaxation ratio	test-retest	Doubtful	Doubtful	Doubtful	Adequate	Adequate	Very Good	Adequate	NA	NA
O'Leary 2005	Max isometric strength Flex Inner torque Dynamometry device	test-retest	Doubtful	Very Good	Adequate	Adequate	Adequate	Very Good	Very Good	NA	NA
O'Leary 2005	Max isometric strength Flex Middle torque Dynamometry device	test-retest	Doubtful	Very Good	Adequate	Adequate	Adequate	Very Good	Very Good	NA	NA
O'Leary 2005	Max isometirc strenght Flex Outer torque Dynamometry device	test-retest	Doubtful	Very Good	Adequate	Adequate	Adequate	Very Good	Very Good	NA	NA
O'Leary 2005	Max isometric strength Flex Inner Dorsal Head Force	test-retest	Doubtful	Very Good	Adequate	Adequate	Adequate	Very Good	Very Good	NA	NA
O'Leary 2005	Max isometric strength Flex Middle Dorsal Head Force	test-retest	Doubtful	Very Good	Adequate	Adequate	Adequate	Very Good	Very Good	NA	NA
O'Leary 2005	Max isometric strength Flex Outer Dorsal Head Force	test-retest	Doubtful	Very Good	Adequate	Adequate	Adequate	Very Good	Very Good	NA	NA
O'Leary 2005	20% of MVIC Steadiness	test-retest	Doubtful	Very Good	Adequate	Adequate	Adequate	Very Good	Very Good	NA	NA
O'Leary 2005	20% of MVIC Dorsal Head Force first 5 sec	test-retest	Doubtful	Very Good	Adequate	Adequate	Adequate	Very Good	Very Good	NA	NA
O'Leary 2005	20% of MVIC Dorsal Head Force final 5 sec	test-retest	Doubtful	Very Good	Adequate	Adequate	Adequate	Very Good	Very Good	NA	NA
O'Leary 2005	50% of MVIC Steadiness	test-retest	Doubtful	Very Good	Adequate	Adequate	Adequate	Very Good	Very Good	NA	NA
O'Leary 2005	50% of MVIC Dorsal Head Force first 5 sec	test-retest	Doubtful	Very Good	Adequate	Adequate	Adequate	Very Good	Very Good	NA	NA
O'Leary 2005	50% of MVIC Dorsal Head Force final 5 sec	test-retest	Doubtful	Very Good	Adequate	Adequate	Adequate	Very Good	Very Good	NA	NA
Pearson 2009	Max isometric strength Flex Multi Cervical Rehabilitation Unit	test-retest	Doubtful	Very Good	Adequate	Very Good	Very Good	Very Good	Adequate	NA	NA
Pearson 2009	Max isometric strength Ext Multi Cervical Rehabilitation Unit	test-retest	Doubtful	Very Good	Adequate	Very Good	Very Good	Very Good	Adequate	NA	NA
Pearson 2009	Max isometric strength Protraction Multi Cervical Rehabilitation Unit	test-retest	Doubtful	Very Good	Adequate	Very Good	Very Good	Very Good	Adequate	NA	NA
Pearson 2009	Max isometric strength Retraction Multi Cervical Rehabilitation Unit	test-retest	Doubtful	Very Good	Adequate	Very Good	Very Good	Very Good	Adequate	NA	NA
Pearson 2009	Max isometric strength LeftLF Multi Cervical Rehabilitation Unit	test-retest	Doubtful	Very Good	Adequate	Very Good	Very Good	Very Good	Adequate	NA	NA
Pearson 2009	Max isometric strength RightLF Multi Cervical Rehabilitation Unit	test-retest	Doubtful	Very Good	Adequate	Very Good	Very Good	Very Good	Adequate	NA	NA
Pearson 2009	Max isometric strength Composite Multi Cervical Rehabilitation Unit	test-retest	Doubtful	Very Good	Adequate	Very Good	Very Good	Very Good	Adequate	NA	NA
Peolsson 2007	Neck extensor muscle endurance test	test-retest	Adequate	Very Good	Adequate	Very Good	Very Good	Very Good	Very Good	NA	NA
Peolsson 2007	Neck extensor muscle endurance test	inter-rater	Adequate	Inadequate	Adequate	Very Good	Very Good	Very Good	Very Good	NA	NA
Petersen 2000	AROM Flex OSI Spine Motion Analyser	test-retest	Doubtful	Inadequate	Very Good	Inadequate	Inadequate	Very Good	Very Good	NA	NA
Petersen 2000	AROM Ext OSI Spine Motion Analyser	test-retest	Doubtful	Inadequate	Very Good	Inadequate	Inadequate	Very Good	Very Good	NA	NA
Petersen 2000	AROM RightLF OSI Spine Motion Analyser	test-retest	Doubtful	Inadequate	Very Good	Inadequate	Inadequate	Very Good	Very Good	NA	NA
Petersen 2000	AROM LeftLF OSI Spine Motion Analyser	test-retest	Doubtful	Inadequate	Very Good	Inadequate	Inadequate	Very Good	Very Good	NA	NA
Petersen 2000	AROM RightRot OSI Spine Motion Analyser	test-retest	Doubtful	Inadequate	Very Good	Inadequate	Inadequate	Very Good	Very Good	NA	NA
Petersen 2000	AROM LeftRot OSI Spine Motion Analyser	test-retest	Doubtful	Inadequate	Very Good	Inadequate	Inadequate	Very Good	Very Good	NA	NA
Piva 2006	AROM Ext Gravity goniometer	inter-rater	Adequate	Very Good	Adequate	Very Good	Very Good	Very Good	Very Good	NA	NA
Piva 2006	AROM Flex Gravity goniometer	inter-rater	Adequate	Very Good	Adequate	Very Good	Very Good	Very Good	Very Good	NA	NA
Piva 2006	AROM LeftRotInFlex Gravity goniometer	inter-rater	Adequate	Very Good	Adequate	Very Good	Very Good	Very Good	Very Good	NA	NA
Piva 2006	AROM RigthRotInFlex Gravity goniometer	inter-rater	Adequate	Very Good	Adequate	Very Good	Very Good	Very Good	Very Good	NA	NA
Piva 2006	AROM LeftLF Gravity goniometer	inter-rater	Adequate	Very Good	Adequate	Very Good	Very Good	Very Good	Very Good	NA	NA
Piva 2006	AROM RightLF Gravity goniometer	inter-rater	Adequate	Very Good	Adequate	Very Good	Very Good	Very Good	Very Good	NA	NA
Piva 2006	AROM LeftRot Gravity goniometer	inter-rater	Adequate	Very Good	Adequate	Very Good	Very Good	Very Good	Very Good	NA	NA
Piva 2006	AROM RightRot Gravity goniometer	inter-rater	Adequate	Very Good	Adequate	Very Good	Very Good	Very Good	Very Good	NA	NA
Pourahmadi 2017	AROM Flex Within-day Universal goniometer	test-retest	Doubtful	Doubtful	Doubtful	Doubtful	Very Good	Very Good	Adequate	NA	NA
Pourahmadi 2017	AROM Ext Within-day Universal goniometer	test-retest	Doubtful	Doubtful	Doubtful	Doubtful	Very Good	Very Good	Adequate	NA	NA
Pourahmadi 2017	AROM LeftLF Within-day Universal goniometer	test-retest	Doubtful	Doubtful	Doubtful	Doubtful	Very Good	Very Good	Adequate	NA	NA
Pourahmadi 2017	AROM RightLF Within-day Universal goniometer	test-retest	Doubtful	Doubtful	Doubtful	Doubtful	Very Good	Very Good	Adequate	NA	NA
Pourahmadi 2017	AROM LeftRot Within-day Universal goniometer	test-retest	Doubtful	Doubtful	Doubtful	Doubtful	Very Good	Very Good	Adequate	NA	NA
Pourahmadi 2017	AROM RightRot Within-day Universal goniometer	test-retest	Doubtful	Doubtful	Doubtful	Doubtful	Very Good	Very Good	Adequate	NA	NA
Pourahmadi 2017	AROM Flex Universal goniometer	test-retest	Doubtful	Doubtful	Doubtful	Doubtful	Very Good	Very Good	Adequate	NA	NA
Pourahmadi 2017	AROM Ext Universal goniometer	test-retest	Doubtful	Doubtful	Doubtful	Doubtful	Very Good	Very Good	Adequate	NA	NA
Pourahmadi 2017	AROM LeftLF Universal goniometer	test-retest	Doubtful	Doubtful	Doubtful	Doubtful	Very Good	Very Good	Adequate	NA	NA
Pourahmadi 2017	AROM RightLF Universal goniometer	test-retest	Doubtful	Doubtful	Doubtful	Doubtful	Very Good	Very Good	Adequate	NA	NA
Pourahmadi 2017	AROM LeftRot Universal goniometer	test-retest	Doubtful	Doubtful	Doubtful	Doubtful	Very Good	Very Good	Adequate	NA	NA
Pourahmadi 2017	AROM RightRot Universal goniometer	test-retest	Doubtful	Doubtful	Doubtful	Doubtful	Very Good	Very Good	Adequate	NA	NA
Pourahmadi 2017	AROM Flex Within-day iPhone	test-retest	Doubtful	Doubtful	Doubtful	Doubtful	Very Good	Very Good	Adequate	NA	NA
Pourahmadi 2017	AROM Ext Within-day iPhone	test-retest	Doubtful	Doubtful	Doubtful	Doubtful	Very Good	Very Good	Adequate	NA	NA
Pourahmadi 2017	AROM LeftLF Within-day iPhone	test-retest	Doubtful	Doubtful	Doubtful	Doubtful	Very Good	Very Good	Adequate	NA	NA
Pourahmadi 2017	AROM RightLF Within-day iPhone	test-retest	Doubtful	Doubtful	Doubtful	Doubtful	Very Good	Very Good	Adequate	NA	NA
Pourahmadi 2017	AROM LeftRot Within-day iPhone	test-retest	Doubtful	Doubtful	Doubtful	Doubtful	Very Good	Very Good	Adequate	NA	NA
Pourahmadi 2017	AROM RightRot Within-day iPhone	test-retest	Doubtful	Doubtful	Doubtful	Doubtful	Very Good	Very Good	Adequate	NA	NA
Pourahmadi 2017	AROM Flex iPhone	test-retest	Doubtful	Doubtful	Doubtful	Doubtful	Very Good	Very Good	Adequate	NA	NA
Pourahmadi 2017	AROM Ext iPhone	test-retest	Doubtful	Doubtful	Doubtful	Doubtful	Very Good	Very Good	Adequate	NA	NA
Pourahmadi 2017	AROM LeftLF iPhone	test-retest	Doubtful	Doubtful	Doubtful	Doubtful	Very Good	Very Good	Adequate	NA	NA
Pourahmadi 2017	AROM RightLF iPhone	test-retest	Doubtful	Doubtful	Doubtful	Doubtful	Very Good	Very Good	Adequate	NA	NA
Pourahmadi 2017	AROM LeftRot iPhone	test-retest	Doubtful	Doubtful	Doubtful	Doubtful	Very Good	Very Good	Adequate	NA	NA
Pourahmadi 2017	AROM RightRot iPhone	test-retest	Doubtful	Doubtful	Doubtful	Doubtful	Very Good	Very Good	Adequate	NA	NA
Pourahmadi 2017	AROM Flex Universal goniometer	inter-rater	Doubtful	Doubtful	Doubtful	Very Good	Very Good	Very Good	Very Good	NA	NA
Pourahmadi 2017	AROM Ext Universal goniometer	inter-rater	Doubtful	Doubtful	Doubtful	Very Good	Very Good	Very Good	Very Good	NA	NA
Pourahmadi 2017	AROM LeftLF Universal goniometer	inter-rater	Doubtful	Doubtful	Doubtful	Very Good	Very Good	Very Good	Very Good	NA	NA
Pourahmadi 2017	AROM RightLF Universal goniometer	inter-rater	Doubtful	Doubtful	Doubtful	Very Good	Very Good	Very Good	Very Good	NA	NA
Pourahmadi 2017	AROM LeftRot Universal goniometer	inter-rater	Doubtful	Doubtful	Doubtful	Very Good	Very Good	Very Good	Very Good	NA	NA
Pourahmadi 2017	AROM RightRot Universal goniometer	inter-rater	Doubtful	Doubtful	Doubtful	Very Good	Very Good	Very Good	Very Good	NA	NA
Pourahmadi 2017	AROM Flex iPhone	inter-rater	Doubtful	Doubtful	Doubtful	Very Good	Very Good	Very Good	Very Good	NA	NA
Pourahmadi 2017	AROM Ext iPhone	inter-rater	Doubtful	Doubtful	Doubtful	Very Good	Very Good	Very Good	Very Good	NA	NA
Pourahmadi 2017	AROM LeftLF iPhone	inter-rater	Doubtful	Doubtful	Doubtful	Very Good	Very Good	Very Good	Very Good	NA	NA
Pourahmadi 2017	AROM RightLF iPhone	inter-rater	Doubtful	Doubtful	Doubtful	Very Good	Very Good	Very Good	Very Good	NA	NA
Pourahmadi 2017	AROM LeftRot iPhone	inter-rater	Doubtful	Doubtful	Doubtful	Very Good	Very Good	Very Good	Very Good	NA	NA
Pourahmadi 2017	AROM RightRot iPhone	inter-rater	Doubtful	Doubtful	Doubtful	Very Good	Very Good	Very Good	Very Good	NA	NA
Rheault 1992	AROM Flex Cervical range of motion device	inter-rater	Adequate	Very Good	Adequate	Very Good	Very Good	Very Good	Adequate	NA	NA
Rheault 1992	AROM Ext Cervical range of motion device	inter-rater	Adequate	Very Good	Adequate	Very Good	Very Good	Very Good	Adequate	NA	NA
Rheault 1992	AROM RightLF Cervical range of motion device	inter-rater	Adequate	Very Good	Adequate	Very Good	Very Good	Very Good	Adequate	NA	NA
Rheault 1992	AROM LeftLF Cervical range of motion device	inter-rater	Adequate	Very Good	Adequate	Very Good	Very Good	Very Good	Adequate	NA	NA
Rheault 1992	AROM RightRot Cervical range of motion device	inter-rater	Adequate	Very Good	Adequate	Very Good	Very Good	Very Good	Adequate	NA	NA
Rheault 1992	AROM LeftRot Cervical range of motion device	inter-rater	Adequate	Very Good	Adequate	Very Good	Very Good	Very Good	Adequate	NA	NA
Röijezon 2010	Fast cervical rotations Peak speed	test-retest	Doubtful	Very Good	Doubtful	Doubtful	Doubtful	Very Good	Adequate	NA	NA
Röijezon 2010	Fast cervical rotations ROM	test-retest	Doubtful	Very Good	Doubtful	Doubtful	Doubtful	Very Good	Adequate	NA	NA
Röijezon 2010	Fast cervical rotations Normalized peak speed amplitude	test-retest	Doubtful	Very Good	Doubtful	Doubtful	Doubtful	Very Good	Adequate	NA	NA
Röijezon 2010	Fast cervical rotation Acceleration-deceleration ratio	test-retest	Doubtful	Very Good	Doubtful	Doubtful	Doubtful	Very Good	Adequate	NA	NA
Röijezon 2010	Fast cervical rotation Speed index of deviation	test-retest	Doubtful	Very Good	Doubtful	Doubtful	Doubtful	Very Good	Adequate	NA	NA
Röijezon 2010	Fast cervical rotation Conjunct movements	test-retest	Doubtful	Very Good	Doubtful	Doubtful	Doubtful	Very Good	Adequate	NA	NA
Roren 2009	Relocation Test Revel Rot	test-retest	Adequate	Doubtful	Adequate	Doubtful	Doubtful	Very Good	Adequate	NA	NA
Roren 2009	Relocation Test Revel Rot Ultrasound based motion analysis system	test-retest	Adequate	Doubtful	Adequate	Doubtful	Doubtful	Very Good	Adequate	NA	NA
Roren 2009	Relocation Test Revel Rot Ultrasound based motion analysis system Visual reading	test-retest	Adequate	Doubtful	Adequate	Doubtful	Doubtful	Very Good	Adequate	NA	NA
Rosker 2021	Smooth Pursuit Neck Torsion Test Amplitude 40 Velocity 20	test-retest	Doubtful	Very Good	Adequate	Very Good	Very Good	Very Good	Adequate	NA	NA
Schneider 2013	AROM Flex Gravity inclinometer	test-retest	Doubtful	Very Good	Adequate	Very Good	Very Good	Very Good	Adequate	NA	NA
Schneider 2013	AROM Ext Gravity inclinometer	test-retest	Doubtful	Very Good	Adequate	Very Good	Very Good	Very Good	Adequate	NA	NA
Schneider 2013	AROM RightLF Gravity inclinometer	test-retest	Doubtful	Very Good	Adequate	Very Good	Very Good	Very Good	Adequate	NA	NA
Schneider 2013	AROM LeftLF Gravity inclinometer	test-retest	Doubtful	Very Good	Adequate	Very Good	Very Good	Very Good	Adequate	NA	NA
Schneider 2013	AROM RightRot Universal goniometer	test-retest	Doubtful	Very Good	Adequate	Very Good	Very Good	Very Good	Adequate	NA	NA
Schneider 2013	AROM LeftRot Universal goniometer	test-retest	Doubtful	Very Good	Adequate	Very Good	Very Good	Very Good	Adequate	NA	NA
Schneider 2013	AROM Flex Gravity inclinometer	inter-rater	Doubtful	Very Good	Adequate	Very Good	Very Good	Very Good	Very Good	NA	NA
Schneider 2013	AROM Ext Gravity inclinometer	inter-rater	Doubtful	Very Good	Adequate	Very Good	Very Good	Very Good	Very Good	NA	NA
Schneider 2013	AROM RightLF Gravity inclinometer	inter-rater	Doubtful	Very Good	Adequate	Very Good	Very Good	Very Good	Very Good	NA	NA
Schneider 2013	AROM LeftLF Gravity inclinometer	inter-rater	Doubtful	Very Good	Adequate	Very Good	Very Good	Very Good	Very Good	NA	NA
Schneider 2013	AROM RightRot Universal goniometer	inter-rater	Doubtful	Very Good	Adequate	Very Good	Very Good	Very Good	Very Good	NA	NA
Schneider 2013	AROM LeftRot Universal goniometer	inter-rater	Doubtful	Very Good	Adequate	Very Good	Very Good	Very Good	Very Good	NA	NA
Sebastian 2015	Neck extensor muscle endurance test	inter-rater	NA	Very Good	Very Good	NA	Very Good	Very Good	NA	NA	Very Good
Shahidi 2012	AROM Flex Gravity inclinometer	inter-rater	Doubtful	Very Good	Adequate	Very Good	Very Good	Doubtful	Very Good	NA	NA
Shahidi 2012	AROM Ext Gravity inclinometer	inter-rater	Doubtful	Very Good	Adequate	Very Good	Very Good	Doubtful	Very Good	NA	NA
Shahidi 2012	AROM RightLF Gravity inclinometer	inter-rater	Doubtful	Very Good	Adequate	Very Good	Very Good	Doubtful	Very Good	NA	NA
Shahidi 2012	AROM LeftLF Gravity inclinometer	inter-rater	Doubtful	Very Good	Adequate	Very Good	Very Good	Doubtful	Very Good	NA	NA
Shahidi 2012	AROM RightRot Gravity goniometer	inter-rater	Doubtful	Very Good	Adequate	Very Good	Very Good	Doubtful	Very Good	NA	NA
Shahidi 2012	AROM LeftRot Gravity goniometer	inter-rater	Doubtful	Very Good	Adequate	Very Good	Very Good	Doubtful	Very Good	NA	NA
Shahidi 2012	Isometric strength Flex Dynamometry	inter-rater	Doubtful	Very Good	Adequate	Very Good	Very Good	Doubtful	Very Good	NA	NA
Shahidi 2012	Isometric strength Ext Dynamometry	inter-rater	Doubtful	Very Good	Adequate	Very Good	Very Good	Doubtful	Very Good	NA	NA
Shahidi 2012	Isometric strength RightLF Dynamometry	inter-rater	Doubtful	Very Good	Adequate	Very Good	Very Good	Doubtful	Very Good	NA	NA
Shahidi 2012	Isometric strength LeftLF Dynamometry	inter-rater	Doubtful	Very Good	Adequate	Very Good	Very Good	Doubtful	Very Good	NA	NA
Shahidi 2012	Neck flexor muscle endurance test	inter-rater	Doubtful	Very Good	Adequate	Very Good	Very Good	Doubtful	Very Good	NA	NA
Shahidi 2012	Neck extensor muscle endurance test	inter-rater	Doubtful	Very Good	Adequate	Very Good	Very Good	Doubtful	Very Good	NA	NA
Shahidi 2012	Isometric Muscle Strength Middle trapezius right Kendall	inter-rater	Doubtful	Very Good	Adequate	Very Good	Very Good	Doubtful	Very Good	NA	NA
Shahidi 2012	Isometric Muscle Strength Middle trapezius left Kendall	inter-rater	Doubtful	Very Good	Adequate	Very Good	Very Good	Doubtful	Very Good	NA	NA
Shahidi 2012	Isometric Muscle Strength Rhomboid right Kendall	inter-rater	Doubtful	Very Good	Adequate	Very Good	Very Good	Doubtful	Very Good	NA	NA
Shahidi 2012	Isometric Muscle Strength Rhomboid left Kendall	inter-rater	Doubtful	Very Good	Adequate	Very Good	Very Good	Doubtful	Very Good	NA	NA
Shahidi 2012	Isometric Muscle Strength Lower trapezius right Kendall	inter-rater	Doubtful	Very Good	Adequate	Very Good	Very Good	Doubtful	Very Good	NA	NA
Shahidi 2012	Isometric Muscle Strenght Lower trapezius left Kendall	inter-rater	Doubtful	Very Good	Adequate	Very Good	Very Good	Doubtful	Very Good	NA	NA
Stenneberg 2018	AROM FlexExt iPhone	inter-rater	Adequate	Very Good	Very Good	Very Good	Very Good	Very Good	Very Good	NA	NA
Stenneberg 2018	AROM Rotation iPhone	inter-rater	Adequate	Very Good	Very Good	Very Good	Very Good	Very Good	Very Good	NA	NA
Stenneberg 2018	AROM LateralBending iPhone	inter-rater	Adequate	Very Good	Very Good	Very Good	Very Good	Very Good	Very Good	NA	NA
Sterling 2002	AROM Flex Fastrak	test-retest	Doubtful	Very Good	Adequate	Very Good	NA	Doubtful	Very Good	NA	NA
Sterling 2002	AROM Ext Fastrak	test-retest	Doubtful	Very Good	Adequate	Very Good	NA	Doubtful	Very Good	NA	NA
Sterling 2002	AROM LeftLF Fastrak	test-retest	Doubtful	Very Good	Adequate	Very Good	NA	Doubtful	Very Good	NA	NA
Sterling 2002	AROM RightLF Fastrak	test-retest	Doubtful	Very Good	Adequate	Very Good	NA	Doubtful	Very Good	NA	NA
Sterling 2002	AROM LeftRot Fastrak	test-retest	Doubtful	Very Good	Adequate	Very Good	NA	Doubtful	Very Good	NA	NA
Sterling 2002	AROM RightRot Fastrak	test-retest	Doubtful	Very Good	Adequate	Very Good	NA	Doubtful	Very Good	NA	NA
Uddin 2013	Current perception threshold 2000Hz Digit 1	test-retest	Doubtful	Doubtful	Very Good	Very Good	Very Good	Very Good	Very Good	NA	NA
Uddin 2013	Current perception threshold 2000Hz Digit 3	test-retest	Doubtful	Doubtful	Very Good	Very Good	Very Good	Very Good	Very Good	NA	NA
Uddin 2013	Current perception threshold 2000Hz Digit 5	test-retest	Doubtful	Doubtful	Very Good	Very Good	Very Good	Very Good	Very Good	NA	NA
Uddin 2013	Current perception threshold 250Hz Digit 1	test-retest	Doubtful	Doubtful	Very Good	Very Good	Very Good	Very Good	Very Good	NA	NA
Uddin 2013	Current perception threshold 250Hz Digit 3	test-retest	Doubtful	Doubtful	Very Good	Very Good	Very Good	Very Good	Very Good	NA	NA
Uddin 2013	Current perception threshold 250Hz Digit 5	test-retest	Doubtful	Doubtful	Very Good	Very Good	Very Good	Very Good	Very Good	NA	NA
Uddin 2013	Current perception threshold 5Hz Digit 1	test-retest	Doubtful	Doubtful	Very Good	Very Good	Very Good	Very Good	Very Good	NA	NA
Uddin 2013	Current perception threshold 5Hz Digit 3	test-retest	Doubtful	Doubtful	Very Good	Very Good	Very Good	Very Good	Very Good	NA	NA
Uddin 2013	Current perception threshold 5Hz Digit 5	test-retest	Doubtful	Doubtful	Very Good	Very Good	Very Good	Very Good	Very Good	NA	NA
Vernon 1992	Max isometric strength Flex Modified sphygmomanometer dynamometer	test-retest	Adequate	Doubtful	Adequate	Doubtful	Doubtful	Doubtful	Adequate	NA	NA
Vernon 1992	Max isometric strength Ext Modified sphygmomanometer dynamometer	test-retest	Adequate	Doubtful	Adequate	Doubtful	Doubtful	Doubtful	Adequate	NA	NA
Vernon 1992	Max isometric strength RightLF Modified sphygmomanometer dynamometer	test-retest	Adequate	Doubtful	Adequate	Doubtful	Doubtful	Doubtful	Adequate	NA	NA
Vernon 1992	Max isometric strength RightRot Modified sphygmomanometer dynamometer	test-retest	Adequate	Doubtful	Adequate	Doubtful	Doubtful	Doubtful	Adequate	NA	NA
Vernon 1992	Max isometric strength All ranges of motion Modified sphygmomanometer dynamometer	test-retest	Adequate	Doubtful	Adequate	Doubtful	Doubtful	Doubtful	Adequate	NA	NA
Werner 2018	Figure of eight Test_Time	test-retest	NA	Very Good	Very Good	NA	Very Good	Doubtful	Very Good	NA	NA
Werner 2018	Zigzag Test Time	test-retest	NA	Very Good	Very Good	NA	Very Good	Doubtful	Very Good	NA	NA
Werner 2018	Figure of eight Test Error frequency	test-retest	NA	Very Good	Very Good	NA	Very Good	Doubtful	Very Good	NA	NA
Werner 2018	Zigzag Test Error frequency	test-retest	NA	Very Good	Very Good	NA	Very Good	Doubtful	Very Good	NA	NA
Werner 2018	Figure of eight Test Error magnitude	test-retest	NA	Very Good	Very Good	NA	Very Good	Doubtful	Very Good	NA	NA
Werner 2018	Zigzag Test Error magnitude	test-retest	NA	Very Good	Very Good	NA	Very Good	Doubtful	Very Good	NA	NA
Werner 2018	Figure of eight Test Time accurate	inter-rater	NA	Very Good	Very Good	NA	Very Good	Doubtful	Very Good	NA	NA
Werner 2018	Figure of eight Test Time accurate and fast	inter-rater	NA	Very Good	Very Good	NA	Very Good	Doubtful	Very Good	NA	NA
Werner 2018	Zigzag Test Time accurate	inter-rater	NA	Very Good	Very Good	NA	Very Good	Doubtful	Very Good	NA	NA
Werner 2018	Zigzag Test_Time accurate and fast	inter-rater	NA	Very Good	Very Good	NA	Very Good	Doubtful	Very Good	NA	NA
Werner 2018	Figure of eight Test Error frequency accurat	inter-rater	NA	Very Good	Very Good	NA	Very Good	Doubtful	Very Good	NA	NA
Werner 2018	Figure of eight Test Error frequency accurat and fast	inter-rater	NA	Very Good	Very Good	NA	Very Good	Doubtful	Very Good	NA	NA
Werner 2018	Zigzag Test_Error frequency accurat	inter-rater	NA	Very Good	Very Good	NA	Very Good	Doubtful	Very Good	NA	NA
Werner 2018	Zigzag Test_Error frequency accurat and fast	inter-rater	NA	Very Good	Very Good	NA	Very Good	Doubtful	Very Good	NA	NA
Werner 2018	Figure of eight Test Error magnitude accurat	inter-rater	NA	Very Good	Very Good	NA	Very Good	Doubtful	Very Good	NA	NA
Werner 2018	Figure of eight Test Error magnitude accurat and fast	inter-rater	NA	Very Good	Very Good	NA	Very Good	Doubtful	Very Good	NA	NA
Werner 2018	Zigzag Test Error magnitude accurat	inter-rater	NA	Very Good	Very Good	NA	Very Good	Doubtful	Very Good	NA	NA
Werner 2018	Zigzag Test Error magnitude accurat and fast	inter-rater	NA	Very Good	Very Good	NA	Very Good	Doubtful	Very Good	NA	NA
Williams 2012	AROM Flex Cervical range of motion device	inter-rater	Doubtful	Doubtful	Doubtful	Very Good	Very Good	Very Good	Very Good	NA	NA
Williams 2012	AROM Ext Cervical range of motion device	inter-rater	Doubtful	Doubtful	Doubtful	Very Good	Very Good	Very Good	Very Good	NA	NA
Williams 2012	AROM RightRot Cervical range of motion device	inter-rater	Doubtful	Doubtful	Doubtful	Very Good	Very Good	Very Good	Very Good	NA	NA
Williams 2012	AROM LeftRot Cervical range of motion device	inter-rater	Doubtful	Doubtful	Doubtful	Very Good	Very Good	Very Good	Very Good	NA	NA
Williams 2012	AROM RightLF Cervical range of motion device	inter-rater	Doubtful	Doubtful	Doubtful	Very Good	Very Good	Very Good	Very Good	NA	NA
Williams 2012	AROM LeftLF Cervical range of motion device	inter-rater	Doubtful	Doubtful	Doubtful	Very Good	Very Good	Very Good	Very Good	NA	NA
Williams 2012	AROM TotalROM Cervical range of motion device	inter-rater	Doubtful	Doubtful	Doubtful	Very Good	Very Good	Very Good	Very Good	NA	NA
Williams 2012	AROM Flex Cervical range of motion device	test-retest	Adequate	Doubtful	Doubtful	Inadequate	Inadequate	Very Good	Very Good	NA	NA
Williams 2012	AROM Ext Cervical range of motion device	test-retest	Adequate	Doubtful	Doubtful	Inadequate	Inadequate	Very Good	Very Good	NA	NA
Williams 2012	AROM RightRot Cervical range of motion device	test-retest	Adequate	Doubtful	Doubtful	Inadequate	Inadequate	Very Good	Very Good	NA	NA
Williams 2012	AROM LeftRot Cervical range of motion device	test-retest	Adequate	Doubtful	Doubtful	Inadequate	Inadequate	Very Good	Very Good	NA	NA
Williams 2012	AROM RightLF Cervical range of motion device	test-retest	Adequate	Doubtful	Doubtful	Inadequate	Inadequate	Very Good	Very Good	NA	NA
Williams 2012	AROM LeftLF Cervical range of motion device	test-retest	Adequate	Doubtful	Doubtful	Inadequate	Inadequate	Very Good	Very Good	NA	NA
Williams 2012	AROM TotalROM Cervical range of motion device	test-retest	Adequate	Doubtful	Doubtful	Inadequate	Inadequate	Very Good	Very Good	NA	NA
Ylinen 2004	Max isometric strength Flex Neck strength measurement system	test-retest	Doubtful	Very Good	Adequate	Doubtful	NA	Very Good	Adequate	NA	NA
Ylinen 2004	Max isometric strength Ext Neck strength measurement system	test-retest	Doubtful	Very Good	Adequate	Doubtful	NA	Very Good	Adequate	NA	NA
Ylinen 2004	Max isometric strength RightRot Neck strength measurement system	test-retest	Doubtful	Very Good	Adequate	Doubtful	NA	Very Good	Adequate	NA	NA
Ylinen 2004	Max isometric strength LeftRot Neck strength measurement system	test-retest	Doubtful	Very Good	Adequate	Doubtful	NA	Very Good	Adequate	NA	NA
Youdas 1991	AROM Flex Cervical range of motion device	test-retest	Doubtful	Doubtful	Very Good	Doubtful	Doubtful	Doubtful	Very Good	NA	NA
Youdas 1991	AROM Ext Cervical range of motion device	test-retest	Doubtful	Doubtful	Very Good	Doubtful	Doubtful	Doubtful	Very Good	NA	NA
Youdas 1991	AROM LeftLF Cervical range of motion device	test-retest	Doubtful	Doubtful	Very Good	Doubtful	Doubtful	Doubtful	Very Good	NA	NA
Youdas 1991	AROM RightLF Cervical range of motion device	test-retest	Doubtful	Doubtful	Very Good	Doubtful	Doubtful	Doubtful	Very Good	NA	NA
Youdas 1991	AROM LeftRot Cervical range of motion device	test-retest	Doubtful	Doubtful	Very Good	Doubtful	Doubtful	Doubtful	Very Good	NA	NA
Youdas 1991	AROM RightRot Cervical range of motion device	test-retest	Doubtful	Doubtful	Very Good	Doubtful	Doubtful	Doubtful	Very Good	NA	NA
Youdas 1991	AROM Flex Universal goniometer	test-retest	Doubtful	Doubtful	Very Good	Doubtful	Doubtful	Doubtful	Very Good	NA	NA
Youdas 1991	AROM Ext Universal goniometer	test-retest	Doubtful	Doubtful	Very Good	Doubtful	Doubtful	Doubtful	Very Good	NA	NA
Youdas 1991	AROM LeftLF Universal goniometer	test-retest	Doubtful	Doubtful	Very Good	Doubtful	Doubtful	Doubtful	Very Good	NA	NA
Youdas 1991	AROM RightLF Universal goniometer	test-retest	Doubtful	Doubtful	Very Good	Doubtful	Doubtful	Doubtful	Very Good	NA	NA
Youdas 1991	AROM LeftRot Universal goniometer	test-retest	Doubtful	Doubtful	Very Good	Doubtful	Doubtful	Doubtful	Very Good	NA	NA
Youdas 1991	AROM RightRot Universal goniometer	test-retest	Doubtful	Doubtful	Very Good	Doubtful	Doubtful	Doubtful	Very Good	NA	NA
Youdas 1991	AROM Flexion Cervical range of motion device	inter-rater	Doubtful	Doubtful	Very Good	Doubtful	Doubtful	Doubtful	Very Good	NA	NA
Youdas 1991	AROM Extension Cervical range of motion device	inter-rater	Doubtful	Doubtful	Very Good	Doubtful	Doubtful	Doubtful	Very Good	NA	NA
Youdas 1991	AROM LeftLF Cervical range of motion device	inter-rater	Doubtful	Doubtful	Very Good	Doubtful	Doubtful	Doubtful	Very Good	NA	NA
Youdas 1991	AROM RightLF Cervical range of motion device	inter-rater	Doubtful	Doubtful	Very Good	Doubtful	Doubtful	Doubtful	Very Good	NA	NA
Youdas 1991	AROM LeftRot Cervical range of motion device	inter-rater	Doubtful	Doubtful	Very Good	Doubtful	Doubtful	Doubtful	Very Good	NA	NA
Youdas 1991	AROM RightRot Cervical range of motion device	inter-rater	Doubtful	Doubtful	Very Good	Doubtful	Doubtful	Doubtful	Very Good	NA	NA
Youdas 1991	AROM Flex Universal goniometer	inter-rater	Doubtful	Doubtful	Very Good	Doubtful	Doubtful	Doubtful	Very Good	NA	NA
Youdas 1991	AROM Ext Universal goniometer	inter-rater	Doubtful	Doubtful	Very Good	Doubtful	Doubtful	Doubtful	Very Good	NA	NA
Youdas 1991	AROM LeftLF Universal goniometer	inter-rater	Doubtful	Doubtful	Very Good	Doubtful	Doubtful	Doubtful	Very Good	NA	NA
Youdas 1991	AROM RightLF Universal goniometer	inter-rater	Doubtful	Doubtful	Very Good	Doubtful	Doubtful	Doubtful	Very Good	NA	NA
Youdas 1991	AROM LeftRot Universal goniometer	inter-rater	Doubtful	Doubtful	Very Good	Doubtful	Doubtful	Doubtful	Very Good	NA	NA
Youdas 1991	AROM RightRot Universal goniometer	inter-rater	Doubtful	Doubtful	Very Good	Doubtful	Doubtful	Doubtful	Very Good	NA	NA
Youdas 1991	AROM Flex Visual estimation	inter-rater	Doubtful	Doubtful	Very Good	Doubtful	Doubtful	Doubtful	Very Good	NA	NA
Youdas 1991	AROM Ext Visual estimation	inter-rater	Doubtful	Doubtful	Very Good	Doubtful	Doubtful	Doubtful	Very Good	NA	NA
Youdas 1991	AROM LeftLF Visual estimation	inter-rater	Doubtful	Doubtful	Very Good	Doubtful	Doubtful	Doubtful	Very Good	NA	NA
Youdas 1991	AROM RightLF Visual estimation	inter-rater	Doubtful	Doubtful	Very Good	Doubtful	Doubtful	Doubtful	Very Good	NA	NA
Youdas 1991	AROM LeftRot Visual estimation	inter-rater	Doubtful	Doubtful	Very Good	Doubtful	Doubtful	Doubtful	Very Good	NA	NA
Youdas 1991	AROM RigthRot Visual estimation	inter-rater	Doubtful	Doubtful	Very Good	Doubtful	Doubtful	Doubtful	Very Good	NA	NA
NA = Not applicable
AROM	Active range of motion
Ext	Extension
Flex	Flexion
LF	Lateral flexion
Max	Maximum
MVIC	Maximal voluntary isometric contraction
ROM	Range of motion
Rot	Rotation
RoB 2: A time interval of more than 2-3 days was considered appropriate if the same rater did the test. A shorter time interval was accepted if different raters did the test.
