# Supplementary material for: Reliability and measurement error of sensorimotor tests in patients with neck pain: a systematic review
Source: Arch Physiother. 2023 Aug 15;13:15. doi: 10.1186/s40945-023-00170-9 (PMC10428553; doi:10.1186/s40945-023-00170-9)
Supplement: Supplementary file 4 — Additional file 4. GRADE Downgrading Reliability. Reasons for downgrading [file 40945_2023_170_MOESM4_ESM.xlsx]

## Sheet: Sheet 1
Additional file 4. GRADE Downgrading Reliability
Test	Criteria for good Reliability	type	ICC	all reliability pe (if pooled)	all CosminScores (if pooled)	worst CosminScore.factor	inconsistency	sampleSize	precision lower boundary	downgrade RoB	downgrade RoB2	downgrade inconsistency	downgrade imprecision	Grade automated	Grade with plus	Grade quality level	Grade quality level short
Neck flexor muscle endurance test	+	inter-rater	0.748217	0.57;0.67;0.96;0.4	Doubtful;Adequate;Adequate;Doubtful	Doubtful	0.906025	91	0.29469	0	1	-1	-1	2	++	Low - Our confidence in the measurement property estimate is limited: the true measurement property may be substantially different from the estimate of the measurement property	Low
Neck flexor muscle endurance test	+	test-retest	0.837537	0.93;0.7;0.71;0.89	Doubtful;Doubtful;Inadequate;Doubtful	Inadequate	0.66909	96	0.677844	-1	0	-1	-1	1	+	Very low - We have very little confidence in the measurement property estimate: the true measurement property is likely to be substantially different from the estimate of the measurement property	Very Low
AROM Flexion Cervical range of motion device	+	inter-rater	0.822293	0.83;0.833;0.76;0.86	Doubtful;Doubtful;Adequate;Doubtful	Doubtful	0	81	0.727044	-1	0	0	-1	2	++	Low - Our confidence in the measurement property estimate is limited: the true measurement property may be substantially different from the estimate of the measurement property	Low
AROM Flexion Cervical range of motion device	+	test-retest	0.949442	0.99;0.88;0.881;0.95	Inadequate;Doubtful;Doubtful;Doubtful	Inadequate	0.89642	119	0.846045	-1	0	-1	0	2	++	Low - Our confidence in the measurement property estimate is limited: the true measurement property may be substantially different from the estimate of the measurement property	Low
AROM Extension Cervical range of motion device	+	inter-rater	0.932054	0.88;0.936;0.98;0.86	Doubtful;Doubtful;Adequate;Doubtful	Doubtful	0.733847	81	0.84058	-1	0	-1	-1	1	+	Very low - We have very little confidence in the measurement property estimate: the true measurement property is likely to be substantially different from the estimate of the measurement property	Very Low
AROM Extension Cervical range of motion device	+	test-retest	0.949546	0.99;0.92;0.915;0.9	Inadequate;Doubtful;Doubtful;Doubtful	Inadequate	0.899958	119	0.856109	-1	0	-1	0	2	++	Low - Our confidence in the measurement property estimate is limited: the true measurement property may be substantially different from the estimate of the measurement property	Low
AROM RightRot Cervical range of motion device	+	inter-rater	0.879513	0.92;0.839;0.81;0.92	Doubtful;Doubtful;Adequate;Doubtful	Doubtful	0.03183	81	0.7968	-1	0	0	-1	2	++	Low - Our confidence in the measurement property estimate is limited: the true measurement property may be substantially different from the estimate of the measurement property	Low
AROM RightRot Cervical range of motion device	+	test-retest	0.91108	0.98;0.92;0.485;0.93	Inadequate;Doubtful;Doubtful;Doubtful	Inadequate	0.913537	119	0.678757	-1	0	-1	-1	1	+	Very low - We have very little confidence in the measurement property estimate: the true measurement property is likely to be substantially different from the estimate of the measurement property	Very Low
AROM LeftRot Cervical range of motion device	+	inter-rater	0.833654	0.87;0.823;0.82;0.82	Doubtful;Doubtful;Adequate;Doubtful	Doubtful	0	81	0.7455	-1	0	0	-1	2	++	Low - Our confidence in the measurement property estimate is limited: the true measurement property may be substantially different from the estimate of the measurement property	Low
AROM LeftRot Cervical range of motion device	+	test-retest	0.950947	0.99;0.96;0.851;0.9	Inadequate;Doubtful;Doubtful;Doubtful	Inadequate	0.90874	119	0.845797	-1	0	-1	0	2	++	Low - Our confidence in the measurement property estimate is limited: the true measurement property may be substantially different from the estimate of the measurement property	Low
AROM RightLF Cervical range of motion device	+	inter-rater	0.897636	0.82;0.962;0.87;0.88	Doubtful;Doubtful;Adequate;Doubtful	Doubtful	0.527931	81	0.800316	-1	0	-1	-1	1	+	Very low - We have very little confidence in the measurement property estimate: the true measurement property is likely to be substantially different from the estimate of the measurement property	Very Low
AROM RightLF Cervical range of motion device	+	test-retest	0.950037	0.98;0.93;0.939;0.92	Inadequate;Doubtful;Doubtful;Doubtful	Inadequate	0.71316	119	0.904746	-1	0	-1	0	2	++	Low - Our confidence in the measurement property estimate is limited: the true measurement property may be substantially different from the estimate of the measurement property	Low
AROM LeftLF Cervical range of motion device	+	inter-rater	0.873273	0.88;0.946;0.86;0.73	Doubtful;Doubtful;Adequate;Doubtful	Doubtful	0.532167	81	0.755651	-1	0	-1	-1	1	+	Very low - We have very little confidence in the measurement property estimate: the true measurement property is likely to be substantially different from the estimate of the measurement property	Very Low
AROM LeftLF Cervical range of motion device	+	test-retest	0.921185	0.98;0.89;0.887;0.84	Inadequate;Doubtful;Doubtful;Doubtful	Inadequate	0.87174	119	0.806519	-1	0	-1	0	2	++	Low - Our confidence in the measurement property estimate is limited: the true measurement property may be substantially different from the estimate of the measurement property	Low
Neck extensor muscle endurance test	+	inter-rater	0.843144	0.94;0.8;0.83	Inadequate;Very Good;Doubtful	Inadequate	0	57	0.690231	0	1	0	-1	3	+++	Moderate - We are moderately confident in the measurement property estimate: the true measurement property is likely to be close to the estimate of the measurement property, but there is a possibility that it is substandtially different	Moderate
Neck extensor muscle endurance test	+	test-retest	0.837878	0.88;0.73;0.9	Doubtful;Inadequate;Adequate	Inadequate	0.191215	53	0.686084	-1	0	0	-1	2	++	Low - Our confidence in the measurement property estimate is limited: the true measurement property may be substantially different from the estimate of the measurement property	Low
Max isometric strength Flex Multi Cervical Rehabilitation Unit	+	test-retest	0.978581	0.99;0.95	Doubtful;Doubtful	Doubtful	0.779426	35	0.905255	-1	0	-1	-2	0	+	Very low - We have very little confidence in the measurement property estimate: the true measurement property is likely to be substantially different from the estimate of the measurement property	Very Low
Max isometric strength Ext Multi Cervical Rehabilitation Unit	+	test-retest	0.966099	0.95;0.98	Doubtful;Doubtful	Doubtful	0.324893	35	0.914868	-1	0	0	-2	1	+	Very low - We have very little confidence in the measurement property estimate: the true measurement property is likely to be substantially different from the estimate of the measurement property	Very Low
Max isometric strength RightLF Multi Cervical Rehabilitation Unit	+	test-retest	0.903253	0.92;0.87	Doubtful;Doubtful	Doubtful	0	35	0.80384	-1	0	0	-2	1	+	Very low - We have very little confidence in the measurement property estimate: the true measurement property is likely to be substantially different from the estimate of the measurement property	Very Low
Max isometric strength LeftLF Multi Cervical Rehabilitation Unit	+	test-retest	0.93638	0.94;0.93	Doubtful;Doubtful	Doubtful	0	35	0.872554	-1	0	0	-2	1	+	Very low - We have very little confidence in the measurement property estimate: the true measurement property is likely to be substantially different from the estimate of the measurement property	Very Low
Max isometric strength Protraction Multi Cervical Rehabilitation Unit	+	test-retest	0.961459	0.99;0.85	Doubtful;Doubtful	Doubtful	0.924249	35	0.565599	-1	0	-1	-2	0	+	Very low - We have very little confidence in the measurement property estimate: the true measurement property is likely to be substantially different from the estimate of the measurement property	Very Low
Max isometric strength Retraction Multi Cervical Rehabilitation Unit	+	test-retest	0.945276	0.97;0.89	Doubtful;Doubtful	Doubtful	0.674085	35	0.818978	-1	0	-1	-2	0	+	Very low - We have very little confidence in the measurement property estimate: the true measurement property is likely to be substantially different from the estimate of the measurement property	Very Low
Relocation Test Revel Rot	-	test-retest	0.650352	0.61;0.68	Doubtful;Doubtful	Doubtful	0	74	0.489234	-1	0	0	-1	2	++	Low - Our confidence in the measurement property estimate is limited: the true measurement property may be substantially different from the estimate of the measurement property	Low
AROM Flexion Gravity inclinometer	+	inter-rater	0.83235	0.75;0.93;0.69	Doubtful;Doubtful;Doubtful	Doubtful	0.829924	97	0.602682	-1	0	-1	-1	1	+	Very low - We have very little confidence in the measurement property estimate: the true measurement property is likely to be substantially different from the estimate of the measurement property	Very Low
AROM Extension Gravity inclinometer	+	inter-rater	0.863483	0.74;0.95;0.78	Doubtful;Doubtful;Doubtful	Doubtful	0.865577	97	0.638094	-1	0	-1	-1	1	+	Very low - We have very little confidence in the measurement property estimate: the true measurement property is likely to be substantially different from the estimate of the measurement property	Very Low
AROM RightLF Gravity inclinometer	+	inter-rater	0.742912	0.66;0.9;0.47	Doubtful;Doubtful;Doubtful	Doubtful	0.861868	97	0.377751	-1	0	-1	-1	1	+	Very low - We have very little confidence in the measurement property estimate: the true measurement property is likely to be substantially different from the estimate of the measurement property	Very Low
AROM LeftLF Gravity inclinometer	+	inter-rater	0.797443	0.69;0.9;0.68	Doubtful;Doubtful;Doubtful	Doubtful	0.763206	97	0.583003	-1	0	-1	-1	1	+	Very low - We have very little confidence in the measurement property estimate: the true measurement property is likely to be substantially different from the estimate of the measurement property	Very Low
AROM RightRot Universal goniometer	+	inter-rater	0.823315	0.78;0.75;0.95;0.62	Doubtful;Doubtful;Doubtful;Doubtful	Doubtful	0.883634	138	0.599882	-1	0	-1	-1	1	+	Very low - We have very little confidence in the measurement property estimate: the true measurement property is likely to be substantially different from the estimate of the measurement property	Very Low
AROM RightRot Universal goniometer	+	test-retest	0.888905	0.73;0.95;0.9	Doubtful;Doubtful;Doubtful	Doubtful	0.887467	136	0.720931	-1	0	-1	0	2	++	Low - Our confidence in the measurement property estimate is limited: the true measurement property may be substantially different from the estimate of the measurement property	Low
AROM LeftRot Universal goniometer	+	inter-rater	0.804839	0.77;0.72;0.95;0.54	Doubtful;Doubtful;Doubtful;Doubtful	Doubtful	0.901008	138	0.533876	-1	0	-1	-1	1	+	Very low - We have very little confidence in the measurement property estimate: the true measurement property is likely to be substantially different from the estimate of the measurement property	Very Low
AROM LeftRot Universal goniometer	+	test-retest	0.873219	0.71;0.97;0.78	Doubtful;Doubtful;Doubtful	Doubtful	0.949519	136	0.544511	-1	0	-1	-1	1	+	Very low - We have very little confidence in the measurement property estimate: the true measurement property is likely to be substantially different from the estimate of the measurement property	Very Low
AROM Flexion iPhone	+	inter-rater	0.814767	0.914;0.65	Doubtful;Doubtful	Doubtful	0.857434	60	0.390642	-1	0	-1	-1	1	+	Very low - We have very little confidence in the measurement property estimate: the true measurement property is likely to be substantially different from the estimate of the measurement property	Very Low
AROM Flexion iPhone	+	test-retest	0.816693	0.906;0.69	Doubtful;Doubtful	Doubtful	0.792453	59	0.488353	-1	0	-1	-1	1	+	Very low - We have very little confidence in the measurement property estimate: the true measurement property is likely to be substantially different from the estimate of the measurement property	Very Low
AROM Extension iPhone	+	inter-rater	0.764397	0.855;0.67	Doubtful;Doubtful	Doubtful	0.600745	60	0.513825	-1	0	-1	-1	1	+	Very low - We have very little confidence in the measurement property estimate: the true measurement property is likely to be substantially different from the estimate of the measurement property	Very Low
AROM Extension iPhone	+	test-retest	0.826523	0.91;0.71	Doubtful;Doubtful	Doubtful	0.781661	59	0.522443	-1	0	-1	-1	1	+	Very low - We have very little confidence in the measurement property estimate: the true measurement property is likely to be substantially different from the estimate of the measurement property	Very Low
AROM RightLF iPhone	+	inter-rater	0.82467	0.89;0.76	Doubtful;Doubtful	Doubtful	0.526289	60	0.643033	-1	0	-1	-1	1	+	Very low - We have very little confidence in the measurement property estimate: the true measurement property is likely to be substantially different from the estimate of the measurement property	Very Low
AROM RightLF iPhone	+	test-retest	0.842416	0.93;0.69	Doubtful;Doubtful	Doubtful	0.863693	59	0.436665	-1	0	-1	-1	1	+	Very low - We have very little confidence in the measurement property estimate: the true measurement property is likely to be substantially different from the estimate of the measurement property	Very Low
AROM LeftLF iPhone	+	inter-rater	0.744662	0.803;0.71	Doubtful;Doubtful	Doubtful	0	60	0.587283	-1	0	0	-1	2	++	Low - Our confidence in the measurement property estimate is limited: the true measurement property may be substantially different from the estimate of the measurement property	Low
AROM LeftLF iPhone	+	test-retest	0.789777	0.878;0.69	Doubtful;Doubtful	Doubtful	0.667651	59	0.525892	-1	0	-1	-1	1	+	Very low - We have very little confidence in the measurement property estimate: the true measurement property is likely to be substantially different from the estimate of the measurement property	Very Low
AROM RightRot iPhone	+	inter-rater	0.77686	0.746;0.79	Doubtful;Doubtful	Doubtful	0	60	0.646462	-1	0	0	-1	2	++	Low - Our confidence in the measurement property estimate is limited: the true measurement property may be substantially different from the estimate of the measurement property	Low
AROM RightRot iPhone	-	test-retest	0.687206	0.656;0.7	Doubtful;Doubtful	Doubtful	0	59	0.517507	-1	0	0	-1	2	++	Low - Our confidence in the measurement property estimate is limited: the true measurement property may be substantially different from the estimate of the measurement property	Low
AROM LeftRot iPhone	+	inter-rater	0.764813	0.775;0.76	Doubtful;Doubtful	Doubtful	0	60	0.629732	-1	0	0	-1	2	++	Low - Our confidence in the measurement property estimate is limited: the true measurement property may be substantially different from the estimate of the measurement property	Low
AROM LeftRot iPhone	-	test-retest	0.695825	0.794;0.62	Doubtful;Doubtful	Doubtful	0.298169	59	0.462693	-1	0	0	-1	2	++	Low - Our confidence in the measurement property estimate is limited: the true measurement property may be substantially different from the estimate of the measurement property	Low
AROM LeftRot Gravity goniometer	+	inter-rater	0.839209	0.91;0.7	Adequate;Doubtful	Doubtful	0.771649	49	0.537698	-1	0	-1	-2	0	+	Very low - We have very little confidence in the measurement property estimate: the true measurement property is likely to be substantially different from the estimate of the measurement property	Very Low
AROM RightRot Gravity goniometer	+	inter-rater	0.738461	0.86;0.51	Adequate;Doubtful	Doubtful	0.813531	49	0.257281	-1	0	-1	-2	0	+	Very low - We have very little confidence in the measurement property estimate: the true measurement property is likely to be substantially different from the estimate of the measurement property	Very Low
AROM Flexion Universal goniometer	-	inter-rater	0.660464	0.7;0.57	Doubtful;Doubtful	Doubtful	0	60	0.467052	-1	0	0	-1	2	++	Low - Our confidence in the measurement property estimate is limited: the true measurement property may be substantially different from the estimate of the measurement property	Low
AROM Flexion Universal goniometer	+	test-retest	0.769069	0.69;0.83	Doubtful;Doubtful	Doubtful	0.532901	80	0.596267	-1	0	-1	-1	1	+	Very low - We have very little confidence in the measurement property estimate: the true measurement property is likely to be substantially different from the estimate of the measurement property	Very Low
AROM Extension Universal goniometer	+	inter-rater	0.750588	0.73;0.79	Doubtful;Doubtful	Doubtful	0	60	0.606403	-1	0	0	-1	2	++	Low - Our confidence in the measurement property estimate is limited: the true measurement property may be substantially different from the estimate of the measurement property	Low
AROM Extension Universal goniometer	+	test-retest	0.786134	0.68;0.86	Doubtful;Doubtful	Doubtful	0.749181	80	0.555041	-1	0	-1	-1	1	+	Very low - We have very little confidence in the measurement property estimate: the true measurement property is likely to be substantially different from the estimate of the measurement property	Very Low
AROM LeftLF Universal goniometer	+	inter-rater	0.738548	0.71;0.79	Doubtful;Doubtful	Doubtful	0	60	0.584589	-1	0	0	-1	2	++	Low - Our confidence in the measurement property estimate is limited: the true measurement property may be substantially different from the estimate of the measurement property	Low
AROM LeftLF Universal goniometer	+	test-retest	0.779556	0.7;0.84	Doubtful;Doubtful	Doubtful	0.568348	80	0.606258	-1	0	-1	-1	1	+	Very low - We have very little confidence in the measurement property estimate: the true measurement property is likely to be substantially different from the estimate of the measurement property	Very Low
AROM RightLF Universal goniometer	+	inter-rater	0.726885	0.73;0.72	Doubtful;Doubtful	Doubtful	0	60	0.575274	-1	0	0	-1	2	++	Low - Our confidence in the measurement property estimate is limited: the true measurement property may be substantially different from the estimate of the measurement property	Low
AROM RightLF Universal goniometer	+	test-retest	0.771686	0.66;0.85	Doubtful;Doubtful	Doubtful	0.748215	80	0.529681	-1	0	-1	-1	1	+	Very low - We have very little confidence in the measurement property estimate: the true measurement property is likely to be substantially different from the estimate of the measurement property	Very Low
Craniocervical flexion test adapted	-	test-retest	0.65	not pooled	not pooled	Adequate	not pooled	25	0.35	-1	0	0	-2	1	+	Very low - We have very little confidence in the measurement property estimate: the true measurement property is likely to be substantially different from the estimate of the measurement property	Very Low
Craniocervical flexion test adapted	-	inter-rater	0.64	not pooled	not pooled	Adequate	not pooled	25	0.33	-1	0	0	-2	1	+	Very low - We have very little confidence in the measurement property estimate: the true measurement property is likely to be substantially different from the estimate of the measurement property	Very Low
Craniocervical flexion test Stage1	+	test-retest	0.7	not pooled	not pooled	Doubtful	not pooled	31	0.39	-2	0	0	-2	0	+	Very low - We have very little confidence in the measurement property estimate: the true measurement property is likely to be substantially different from the estimate of the measurement property	Very Low
Craniocervical flexion test Stage2	+	test-retest	0.9	not pooled	not pooled	Doubtful	not pooled	31	0.8	-2	0	0	-2	0	+	Very low - We have very little confidence in the measurement property estimate: the true measurement property is likely to be substantially different from the estimate of the measurement property	Very Low
Fast cervical rotations Peak speed	+	test-retest	0.84	not pooled	not pooled	Doubtful	not pooled	16	0.58	-2	0	0	-2	0	+	Very low - We have very little confidence in the measurement property estimate: the true measurement property is likely to be substantially different from the estimate of the measurement property	Very Low
Fast cervical rotations ROM	+	test-retest	0.86	not pooled	not pooled	Doubtful	not pooled	16	0.63	-2	0	0	-2	0	+	Very low - We have very little confidence in the measurement property estimate: the true measurement property is likely to be substantially different from the estimate of the measurement property	Very Low
Fast cervical rotations Normalized peak speed amplitude	-	test-retest	0.37	not pooled	not pooled	Doubtful	not pooled	16	-0.16	-2	0	0	-2	0	+	Very low - We have very little confidence in the measurement property estimate: the true measurement property is likely to be substantially different from the estimate of the measurement property	Very Low
Fast cervical rotation Acceleration-deceleration ratio	+	test-retest	0.79	not pooled	not pooled	Doubtful	not pooled	16	0.48	-2	0	0	-2	0	+	Very low - We have very little confidence in the measurement property estimate: the true measurement property is likely to be substantially different from the estimate of the measurement property	Very Low
Fast cervical rotation Speed index of deviation	-	test-retest	0.46	not pooled	not pooled	Doubtful	not pooled	16	-0.05	-2	0	0	-2	0	+	Very low - We have very little confidence in the measurement property estimate: the true measurement property is likely to be substantially different from the estimate of the measurement property	Very Low
Fast cervical rotation Conjunct movements	-	test-retest	-0.07	not pooled	not pooled	Doubtful	not pooled	16	-0.54	-2	0	0	-2	0	+	Very low - We have very little confidence in the measurement property estimate: the true measurement property is likely to be substantially different from the estimate of the measurement property	Very Low
AROM TotalROM Cervical range of motion device	+	inter-rater	0.95	not pooled	not pooled	Doubtful	not pooled	19	0.86	-2	0	0	-2	0	+	Very low - We have very little confidence in the measurement property estimate: the true measurement property is likely to be substantially different from the estimate of the measurement property	Very Low
AROM TotalROM Cervical range of motion device	+	test-retest	0.99	not pooled	not pooled	Inadequate	not pooled	38	0.99	-3	0	0	-2	-1	+	Very low - We have very little confidence in the measurement property estimate: the true measurement property is likely to be substantially different from the estimate of the measurement property	Very Low
Scapular Holding Test adapted right	+	test-retest	0.7	not pooled	not pooled	Adequate	not pooled	25	0.43	-1	0	0	-2	1	+	Very low - We have very little confidence in the measurement property estimate: the true measurement property is likely to be substantially different from the estimate of the measurement property	Very Low
Scapular Holding Test adapted left	-	test-retest	0.68	not pooled	not pooled	Adequate	not pooled	25	0.41	-1	0	0	-2	1	+	Very low - We have very little confidence in the measurement property estimate: the true measurement property is likely to be substantially different from the estimate of the measurement property	Very Low
Scapular Holding Test adapted right	-	inter-rater	0.54	not pooled	not pooled	Adequate	not pooled	25	0.19	-1	0	0	-2	1	+	Very low - We have very little confidence in the measurement property estimate: the true measurement property is likely to be substantially different from the estimate of the measurement property	Very Low
Scapular Holding Test adapted left	-	inter-rater	0.63	not pooled	not pooled	Adequate	not pooled	25	0.32	-1	0	0	-2	1	+	Very low - We have very little confidence in the measurement property estimate: the true measurement property is likely to be substantially different from the estimate of the measurement property	Very Low
Scapula muscle endurance test Standing	-	test-retest	0.67	not pooled	not pooled	Doubtful	not pooled	21	0.31	-2	0	0	-2	0	+	Very low - We have very little confidence in the measurement property estimate: the true measurement property is likely to be substantially different from the estimate of the measurement property	Very Low
Sternocleidomastoid strength left	+	test-retest	0.97	not pooled	not pooled	Inadequate	not pooled	37	0.95	-3	0	0	-2	-1	+	Very low - We have very little confidence in the measurement property estimate: the true measurement property is likely to be substantially different from the estimate of the measurement property	Very Low
Sternocleidomastoid strength right	+	test-retest	0.95	not pooled	not pooled	Inadequate	not pooled	37	0.91	-3	0	0	-2	-1	+	Very low - We have very little confidence in the measurement property estimate: the true measurement property is likely to be substantially different from the estimate of the measurement property	Very Low
Isometric strength Flexion Dynamometry	+	test-retest	0.91	not pooled	not pooled	Doubtful	not pooled	31	0.81	-2	0	0	-2	0	+	Very low - We have very little confidence in the measurement property estimate: the true measurement property is likely to be substantially different from the estimate of the measurement property	Very Low
Max isometric strength Flex Inner torque Dynamometry device	+	test-retest	0.93	not pooled	not pooled	Doubtful	not pooled	12	not reported	-2	0	0	-2	0	+	Very low - We have very little confidence in the measurement property estimate: the true measurement property is likely to be substantially different from the estimate of the measurement property	Very Low
Max isometric strength Flex Middle torque Dynamometry device	+	test-retest	0.91	not pooled	not pooled	Doubtful	not pooled	12	not reported	-2	0	0	-2	0	+	Very low - We have very little confidence in the measurement property estimate: the true measurement property is likely to be substantially different from the estimate of the measurement property	Very Low
Max isometirc strenght Flex Outer torque Dynamometry device	+	test-retest	0.87	not pooled	not pooled	Doubtful	not pooled	12	not reported	-2	0	0	-2	0	+	Very low - We have very little confidence in the measurement property estimate: the true measurement property is likely to be substantially different from the estimate of the measurement property	Very Low
Max isometric strength Flex Inner Dorsal Head Force	+	test-retest	0.87	not pooled	not pooled	Doubtful	not pooled	12	not reported	-2	0	0	-2	0	+	Very low - We have very little confidence in the measurement property estimate: the true measurement property is likely to be substantially different from the estimate of the measurement property	Very Low
Max isometric strength Flex Middle Dorsal Head Force	+	test-retest	0.79	not pooled	not pooled	Doubtful	not pooled	12	not reported	-2	0	0	-2	0	+	Very low - We have very little confidence in the measurement property estimate: the true measurement property is likely to be substantially different from the estimate of the measurement property	Very Low
Max isometric strength Flex Outer Dorsal Head Force	-	test-retest	0.09	not pooled	not pooled	Doubtful	not pooled	12	not reported	-2	0	0	-2	0	+	Very low - We have very little confidence in the measurement property estimate: the true measurement property is likely to be substantially different from the estimate of the measurement property	Very Low
20% of MVIC Steadiness	+	test-retest	0.8	not pooled	not pooled	Doubtful	not pooled	12	not reported	-2	0	0	-2	0	+	Very low - We have very little confidence in the measurement property estimate: the true measurement property is likely to be substantially different from the estimate of the measurement property	Very Low
20% of MVIC Dorsal Head Force first 5 sec	+	test-retest	0.86	not pooled	not pooled	Doubtful	not pooled	12	not reported	-2	0	0	-2	0	+	Very low - We have very little confidence in the measurement property estimate: the true measurement property is likely to be substantially different from the estimate of the measurement property	Very Low
20% of MVIC Dorsal Head Force final 5 sec	+	test-retest	0.91	not pooled	not pooled	Doubtful	not pooled	12	not reported	-2	0	0	-2	0	+	Very low - We have very little confidence in the measurement property estimate: the true measurement property is likely to be substantially different from the estimate of the measurement property	Very Low
50% of MVIC Steadiness	+	test-retest	0.76	not pooled	not pooled	Doubtful	not pooled	12	not reported	-2	0	0	-2	0	+	Very low - We have very little confidence in the measurement property estimate: the true measurement property is likely to be substantially different from the estimate of the measurement property	Very Low
50% of MVIC Dorsal Head Force first 5 sec	+	test-retest	0.9	not pooled	not pooled	Doubtful	not pooled	12	not reported	-2	0	0	-2	0	+	Very low - We have very little confidence in the measurement property estimate: the true measurement property is likely to be substantially different from the estimate of the measurement property	Very Low
50% of MVIC Dorsal Head Force final 5 sec	+	test-retest	0.85	not pooled	not pooled	Doubtful	not pooled	12	not reported	-2	0	0	-2	0	+	Very low - We have very little confidence in the measurement property estimate: the true measurement property is likely to be substantially different from the estimate of the measurement property	Very Low
Max isometric strength Composite Multi Cervical Rehabilitation Unit	+	test-retest	0.95	not pooled	not pooled	Doubtful	not pooled	14	0.84	-2	0	0	-2	0	+	Very low - We have very little confidence in the measurement property estimate: the true measurement property is likely to be substantially different from the estimate of the measurement property	Very Low
Isometric strength Flexion Dynamometry	-	inter-rater	0.54	not pooled	not pooled	Doubtful	not pooled	19	0.05	-2	0	0	-2	0	+	Very low - We have very little confidence in the measurement property estimate: the true measurement property is likely to be substantially different from the estimate of the measurement property	Very Low
Isometric strength Ext Dynamometry	-	inter-rater	0.39	not pooled	not pooled	Doubtful	not pooled	19	-0.1	-2	0	0	-2	0	+	Very low - We have very little confidence in the measurement property estimate: the true measurement property is likely to be substantially different from the estimate of the measurement property	Very Low
Isometric strength RightLF Dynamometry	-	inter-rater	0.56	not pooled	not pooled	Doubtful	not pooled	19	0.22	-2	0	0	-2	0	+	Very low - We have very little confidence in the measurement property estimate: the true measurement property is likely to be substantially different from the estimate of the measurement property	Very Low
Isometric strength LeftLF Dynamometry	+	inter-rater	0.72	not pooled	not pooled	Doubtful	not pooled	19	0.37	-2	0	0	-2	0	+	Very low - We have very little confidence in the measurement property estimate: the true measurement property is likely to be substantially different from the estimate of the measurement property	Very Low
Isometric Muscle Strength MiddleTrapezius right Kendall	-	inter-rater	0.56	not pooled	not pooled	Doubtful	not pooled	19	0.18	-2	0	0	-2	0	+	Very low - We have very little confidence in the measurement property estimate: the true measurement property is likely to be substantially different from the estimate of the measurement property	Very Low
Isometric Muscle Strength MiddleTrapezius left Kendall	-	inter-rater	0.37	not pooled	not pooled	Doubtful	not pooled	19	-0.06	-2	0	0	-2	0	+	Very low - We have very little confidence in the measurement property estimate: the true measurement property is likely to be substantially different from the estimate of the measurement property	Very Low
Isometric Muscle Strength Rhomboid right Kendall	-	inter-rater	0.59	not pooled	not pooled	Doubtful	not pooled	19	0.21	-2	0	0	-2	0	+	Very low - We have very little confidence in the measurement property estimate: the true measurement property is likely to be substantially different from the estimate of the measurement property	Very Low
Isometric Muscle Strength Rhomboid left Kendall	-	inter-rater	0.33	not pooled	not pooled	Doubtful	not pooled	19	-0.07	-2	0	0	-2	0	+	Very low - We have very little confidence in the measurement property estimate: the true measurement property is likely to be substantially different from the estimate of the measurement property	Very Low
Isometric Muscle Strength LowerTrapezius right Kendall	+	inter-rater	0.78	not pooled	not pooled	Doubtful	not pooled	19	0.51	-2	0	0	-2	0	+	Very low - We have very little confidence in the measurement property estimate: the true measurement property is likely to be substantially different from the estimate of the measurement property	Very Low
Isometric Muscle Strenght LowerTrapezius left Kendall	-	inter-rater	0.65	not pooled	not pooled	Doubtful	not pooled	19	0.28	-2	0	0	-2	0	+	Very low - We have very little confidence in the measurement property estimate: the true measurement property is likely to be substantially different from the estimate of the measurement property	Very Low
Max isometric strength Flex Modified sphygmomanometer dynamometer	+	test-retest	0.98	not pooled	not pooled	Doubtful	not pooled	24	not reported	-2	0	0	-2	0	+	Very low - We have very little confidence in the measurement property estimate: the true measurement property is likely to be substantially different from the estimate of the measurement property	Very Low
Max isometric strength Ext Modified sphygmomanometer dynamometer	+	test-retest	0.95	not pooled	not pooled	Doubtful	not pooled	24	not reported	-2	0	0	-2	0	+	Very low - We have very little confidence in the measurement property estimate: the true measurement property is likely to be substantially different from the estimate of the measurement property	Very Low
Max isometric strength RightLF Modified sphygmomanometer dynamometer	+	test-retest	0.98	not pooled	not pooled	Doubtful	not pooled	24	not reported	-2	0	0	-2	0	+	Very low - We have very little confidence in the measurement property estimate: the true measurement property is likely to be substantially different from the estimate of the measurement property	Very Low
Max isometric strength RightRot Modified sphygmomanometer dynamometer	+	test-retest	0.99	not pooled	not pooled	Doubtful	not pooled	24	not reported	-2	0	0	-2	0	+	Very low - We have very little confidence in the measurement property estimate: the true measurement property is likely to be substantially different from the estimate of the measurement property	Very Low
Max isometric strength All ranges of motion Modified sphygmomanometer dynamometer	+	test-retest	0.98	not pooled	not pooled	Doubtful	not pooled	24	not reported	-2	0	0	-2	0	+	Very low - We have very little confidence in the measurement property estimate: the true measurement property is likely to be substantially different from the estimate of the measurement property	Very Low
Max isometric strength Flex Neck strength measurement system	+	test-retest	0.86	not pooled	not pooled	Doubtful	not pooled	21	0.7	-2	0	0	-2	0	+	Very low - We have very little confidence in the measurement property estimate: the true measurement property is likely to be substantially different from the estimate of the measurement property	Very Low
Max isometric strength Ext Neck strength measurement system	+	test-retest	0.98	not pooled	not pooled	Doubtful	not pooled	21	0.94	-2	0	0	-2	0	+	Very low - We have very little confidence in the measurement property estimate: the true measurement property is likely to be substantially different from the estimate of the measurement property	Very Low
Max isometric strength RightRot Neck strength measurement system	+	test-retest	0.74	not pooled	not pooled	Doubtful	not pooled	21	0.47	-2	0	0	-2	0	+	Very low - We have very little confidence in the measurement property estimate: the true measurement property is likely to be substantially different from the estimate of the measurement property	Very Low
Max isometric strength LeftRot Neck strength measurement system	+	test-retest	0.75	not pooled	not pooled	Doubtful	not pooled	21	0.49	-2	0	0	-2	0	+	Very low - We have very little confidence in the measurement property estimate: the true measurement property is likely to be substantially different from the estimate of the measurement property	Very Low
Current perception threshold 2000Hz D1	+	test-retest	0.73	not pooled	not pooled	Doubtful	not pooled	34	0.45	-2	0	0	-2	0	+	Very low - We have very little confidence in the measurement property estimate: the true measurement property is likely to be substantially different from the estimate of the measurement property	Very Low
Current perception threshold 2000Hz D3	-	test-retest	0.47	not pooled	not pooled	Doubtful	not pooled	34	0.07	-2	0	0	-2	0	+	Very low - We have very little confidence in the measurement property estimate: the true measurement property is likely to be substantially different from the estimate of the measurement property	Very Low
Current perception threshold 2000Hz D5	+	test-retest	0.78	not pooled	not pooled	Doubtful	not pooled	34	0.56	-2	0	0	-2	0	+	Very low - We have very little confidence in the measurement property estimate: the true measurement property is likely to be substantially different from the estimate of the measurement property	Very Low
Current perception threshold 250Hz D1	-	test-retest	0.55	not pooled	not pooled	Doubtful	not pooled	34	0.08	-2	0	0	-2	0	+	Very low - We have very little confidence in the measurement property estimate: the true measurement property is likely to be substantially different from the estimate of the measurement property	Very Low
Current perception threshold 250Hz D3	-	test-retest	0.66	not pooled	not pooled	Doubtful	not pooled	34	0.33	-2	0	0	-2	0	+	Very low - We have very little confidence in the measurement property estimate: the true measurement property is likely to be substantially different from the estimate of the measurement property	Very Low
Current perception threshold 250Hz D5	+	test-retest	0.81	not pooled	not pooled	Doubtful	not pooled	34	0.61	-2	0	0	-2	0	+	Very low - We have very little confidence in the measurement property estimate: the true measurement property is likely to be substantially different from the estimate of the measurement property	Very Low
Current perception threshold 5Hz D1	+	test-retest	0.73	not pooled	not pooled	Doubtful	not pooled	34	0.45	-2	0	0	-2	0	+	Very low - We have very little confidence in the measurement property estimate: the true measurement property is likely to be substantially different from the estimate of the measurement property	Very Low
Current perception threshold 5Hz D3	+	test-retest	0.74	not pooled	not pooled	Doubtful	not pooled	34	0.49	-2	0	0	-2	0	+	Very low - We have very little confidence in the measurement property estimate: the true measurement property is likely to be substantially different from the estimate of the measurement property	Very Low
Current perception threshold 5Hz D5	+	test-retest	0.86	not pooled	not pooled	Doubtful	not pooled	34	0.71	-2	0	0	-2	0	+	Very low - We have very little confidence in the measurement property estimate: the true measurement property is likely to be substantially different from the estimate of the measurement property	Very Low
Flexion-relaxation ratio	+	test-retest	0.83	not pooled	not pooled	Doubtful	not pooled	14	0.67	-2	0	0	-2	0	+	Very low - We have very little confidence in the measurement property estimate: the true measurement property is likely to be substantially different from the estimate of the measurement property	Very Low
Relocation Test Revel LeftRot	+	test-retest	0.85	not pooled	not pooled	Doubtful	not pooled	33	0.69	-2	0	0	-2	0	+	Very low - We have very little confidence in the measurement property estimate: the true measurement property is likely to be substantially different from the estimate of the measurement property	Very Low
Torsion test LeftRot	-	test-retest	0.58	not pooled	not pooled	Doubtful	not pooled	33	0.14	-2	0	0	-2	0	+	Very low - We have very little confidence in the measurement property estimate: the true measurement property is likely to be substantially different from the estimate of the measurement property	Very Low
Torsion test RightRot	+	test-retest	0.71	not pooled	not pooled	Doubtful	not pooled	33	0.4	-2	0	0	-2	0	+	Very low - We have very little confidence in the measurement property estimate: the true measurement property is likely to be substantially different from the estimate of the measurement property	Very Low
Repositioning to 30° Head Rotation LeftRot	+	test-retest	0.7	not pooled	not pooled	Doubtful	not pooled	33	0.38	-2	0	0	-2	0	+	Very low - We have very little confidence in the measurement property estimate: the true measurement property is likely to be substantially different from the estimate of the measurement property	Very Low
Repositioning to 30° Head Rotation RightRot	-	test-retest	0.67	not pooled	not pooled	Doubtful	not pooled	33	0.33	-2	0	0	-2	0	+	Very low - We have very little confidence in the measurement property estimate: the true measurement property is likely to be substantially different from the estimate of the measurement property	Very Low
Repositioning after Figure of eight LeftRot	-	test-retest	0.66	not pooled	not pooled	Doubtful	not pooled	33	0.32	-2	0	0	-2	0	+	Very low - We have very little confidence in the measurement property estimate: the true measurement property is likely to be substantially different from the estimate of the measurement property	Very Low
Repositioning after Figure of eight RightRot	+	test-retest	0.85	not pooled	not pooled	Doubtful	not pooled	33	0.7	-2	0	0	-2	0	+	Very low - We have very little confidence in the measurement property estimate: the true measurement property is likely to be substantially different from the estimate of the measurement property	Very Low
Relocation Test Revel Rot US motion analysis system	-	test-retest	0.68	not pooled	not pooled	Doubtful	not pooled	41	not reported	-2	0	0	-2	0	+	Very low - We have very little confidence in the measurement property estimate: the true measurement property is likely to be substantially different from the estimate of the measurement property	Very Low
Relocation Test Revel Rot US motion analysis system visual reading	-	test-retest	0.62	not pooled	not pooled	Doubtful	not pooled	41	not reported	-2	0	0	-2	0	+	Very low - We have very little confidence in the measurement property estimate: the true measurement property is likely to be substantially different from the estimate of the measurement property	Very Low
Rod-and-Frame Test S1	+	test-retest	0.9	not pooled	not pooled	Doubtful	not pooled	19	not reported	-2	0	0	-2	0	+	Very low - We have very little confidence in the measurement property estimate: the true measurement property is likely to be substantially different from the estimate of the measurement property	Very Low
Rod-and-Frame Test S2	+	test-retest	0.74	not pooled	not pooled	Doubtful	not pooled	19	not reported	-2	0	0	0	2	++	Low - Our confidence in the measurement property estimate is limited: the true measurement property may be substantially different from the estimate of the measurement property	Low
Rod-and-Frame Test S3	+	test-retest	0.83	not pooled	not pooled	Doubtful	not pooled	19	not reported	-2	0	0	0	2	++	Low - Our confidence in the measurement property estimate is limited: the true measurement property may be substantially different from the estimate of the measurement property	Low
AROM Flexion Multi Cervical Rehabilitation Unit	+	test-retest	0.96	not pooled	not pooled	Doubtful	not pooled	21	0.89	-2	0	0	-2	0	+	Very low - We have very little confidence in the measurement property estimate: the true measurement property is likely to be substantially different from the estimate of the measurement property	Very Low
AROM Extension Multi Cervical Rehabilitation Unit	+	test-retest	0.95	not pooled	not pooled	Doubtful	not pooled	21	0.88	-2	0	0	-2	0	+	Very low - We have very little confidence in the measurement property estimate: the true measurement property is likely to be substantially different from the estimate of the measurement property	Very Low
AROM RightLF Multi Cervical Rehabilitation Unit	+	test-retest	0.91	not pooled	not pooled	Doubtful	not pooled	21	0.85	-2	0	0	-2	0	+	Very low - We have very little confidence in the measurement property estimate: the true measurement property is likely to be substantially different from the estimate of the measurement property	Very Low
AROM LeftLF Multi Cervical Rehabilitation Unit	+	test-retest	0.82	not pooled	not pooled	Doubtful	not pooled	21	0.66	-2	0	0	-2	0	+	Very low - We have very little confidence in the measurement property estimate: the true measurement property is likely to be substantially different from the estimate of the measurement property	Very Low
AROM RightRot Multi Cervical Rehabilitation Unit	+	test-retest	0.87	not pooled	not pooled	Doubtful	not pooled	21	0.76	-2	0	0	-2	0	+	Very low - We have very little confidence in the measurement property estimate: the true measurement property is likely to be substantially different from the estimate of the measurement property	Very Low
AROM LeftRot Multi Cervical Rehabilitation Unit	+	test-retest	0.9	not pooled	not pooled	Doubtful	not pooled	21	0.82	-2	0	0	-2	0	+	Very low - We have very little confidence in the measurement property estimate: the true measurement property is likely to be substantially different from the estimate of the measurement property	Very Low
AROM Flexion Zebris	+	test-retest	0.82	not pooled	not pooled	Doubtful	not pooled	25	not reported	-2	0	0	-2	0	+	Very low - We have very little confidence in the measurement property estimate: the true measurement property is likely to be substantially different from the estimate of the measurement property	Very Low
AROM Extension Zebris	+	test-retest	0.82	not pooled	not pooled	Doubtful	not pooled	25	not reported	-2	0	0	-2	0	+	Very low - We have very little confidence in the measurement property estimate: the true measurement property is likely to be substantially different from the estimate of the measurement property	Very Low
AROM RightRot Zebris	+	test-retest	0.86	not pooled	not pooled	Doubtful	not pooled	25	not reported	-2	0	0	-2	0	+	Very low - We have very little confidence in the measurement property estimate: the true measurement property is likely to be substantially different from the estimate of the measurement property	Very Low
AROM LeftRot Zebris	+	test-retest	0.85	not pooled	not pooled	Doubtful	not pooled	25	not reported	-2	0	0	-2	0	+	Very low - We have very little confidence in the measurement property estimate: the true measurement property is likely to be substantially different from the estimate of the measurement property	Very Low
AROM RightLF Zebris	+	test-retest	0.86	not pooled	not pooled	Doubtful	not pooled	25	not reported	-2	0	0	-2	0	+	Very low - We have very little confidence in the measurement property estimate: the true measurement property is likely to be substantially different from the estimate of the measurement property	Very Low
AROM LeftLF Zebris	+	test-retest	0.81	not pooled	not pooled	Doubtful	not pooled	25	not reported	-2	0	0	-2	0	+	Very low - We have very little confidence in the measurement property estimate: the true measurement property is likely to be substantially different from the estimate of the measurement property	Very Low
AROM TotalROM Zebris	+	test-retest	0.85	not pooled	not pooled	Doubtful	not pooled	25	not reported	-2	0	0	-2	0	+	Very low - We have very little confidence in the measurement property estimate: the true measurement property is likely to be substantially different from the estimate of the measurement property	Very Low
AROM Flexion Digital inclinometer	+	test-retest	0.836	not pooled	not pooled	Doubtful	not pooled	19	0.587	-2	0	0	-2	0	+	Very low - We have very little confidence in the measurement property estimate: the true measurement property is likely to be substantially different from the estimate of the measurement property	Very Low
AROM Extension Digital inclinometer	-	test-retest	0.678	not pooled	not pooled	Doubtful	not pooled	19	-0.32	-2	0	0	-2	0	+	Very low - We have very little confidence in the measurement property estimate: the true measurement property is likely to be substantially different from the estimate of the measurement property	Very Low
AROM RightLF Digital inclinometer	+	test-retest	0.746	not pooled	not pooled	Doubtful	not pooled	19	0.318	-2	0	0	-2	0	+	Very low - We have very little confidence in the measurement property estimate: the true measurement property is likely to be substantially different from the estimate of the measurement property	Very Low
AROM LeftLF Digital inclinometer	+	test-retest	0.843	not pooled	not pooled	Doubtful	not pooled	19	0.606	-2	0	0	-2	0	+	Very low - We have very little confidence in the measurement property estimate: the true measurement property is likely to be substantially different from the estimate of the measurement property	Very Low
AROM RightRot Digital inclinometer	+	test-retest	0.823	not pooled	not pooled	Doubtful	not pooled	19	0.529	-2	0	0	-2	0	+	Very low - We have very little confidence in the measurement property estimate: the true measurement property is likely to be substantially different from the estimate of the measurement property	Very Low
AROM LeftRot Digital inclinometer	-	test-retest	0.533	not pooled	not pooled	Doubtful	not pooled	19	-0.189	-2	0	0	-2	0	+	Very low - We have very little confidence in the measurement property estimate: the true measurement property is likely to be substantially different from the estimate of the measurement property	Very Low
AROM Flexion Android	+	test-retest	0.89	not pooled	not pooled	Doubtful	not pooled	19	0.708	-2	0	0	-2	0	+	Very low - We have very little confidence in the measurement property estimate: the true measurement property is likely to be substantially different from the estimate of the measurement property	Very Low
AROM Extension Android	+	test-retest	0.879	not pooled	not pooled	Doubtful	not pooled	19	0.698	-2	0	0	-2	0	+	Very low - We have very little confidence in the measurement property estimate: the true measurement property is likely to be substantially different from the estimate of the measurement property	Very Low
AROM RightLF Android	+	test-retest	0.903	not pooled	not pooled	Doubtful	not pooled	19	0.756	-2	0	0	-2	0	+	Very low - We have very little confidence in the measurement property estimate: the true measurement property is likely to be substantially different from the estimate of the measurement property	Very Low
AROM LeftLF Android	+	test-retest	0.846	not pooled	not pooled	Doubtful	not pooled	19	0.613	-2	0	0	-2	0	+	Very low - We have very little confidence in the measurement property estimate: the true measurement property is likely to be substantially different from the estimate of the measurement property	Very Low
AROM RightRot Android	-	test-retest	0.517	not pooled	not pooled	Doubtful	not pooled	19	-0.27	-2	0	0	-2	0	+	Very low - We have very little confidence in the measurement property estimate: the true measurement property is likely to be substantially different from the estimate of the measurement property	Very Low
AROM LeftRot Android	-	test-retest	0.131	not pooled	not pooled	Doubtful	not pooled	19	-1.423	-2	0	0	-1	1	+	Very low - We have very little confidence in the measurement property estimate: the true measurement property is likely to be substantially different from the estimate of the measurement property	Very Low
AROM Flexion Digital inclinometer	+	inter-rater	0.819	not pooled	not pooled	Doubtful	not pooled	20	0.452	-2	0	0	-2	0	+	Very low - We have very little confidence in the measurement property estimate: the true measurement property is likely to be substantially different from the estimate of the measurement property	Very Low
AROM Extension Digital inclinometer	+	inter-rater	0.809	not pooled	not pooled	Doubtful	not pooled	20	0.531	-2	0	0	-2	0	+	Very low - We have very little confidence in the measurement property estimate: the true measurement property is likely to be substantially different from the estimate of the measurement property	Very Low
AROM RightLF Digital inclinometer	+	inter-rater	0.805	not pooled	not pooled	Doubtful	not pooled	20	0.05	-2	0	0	-2	0	+	Very low - We have very little confidence in the measurement property estimate: the true measurement property is likely to be substantially different from the estimate of the measurement property	Very Low
AROM LeftLF Digital inclinometer	+	inter-rater	0.734	not pooled	not pooled	Doubtful	not pooled	20	0.339	-2	0	0	-2	0	+	Very low - We have very little confidence in the measurement property estimate: the true measurement property is likely to be substantially different from the estimate of the measurement property	Very Low
AROM RightRot Digital inclinometer	+	inter-rater	0.891	not pooled	not pooled	Doubtful	not pooled	20	0.735	-2	0	0	-2	0	+	Very low - We have very little confidence in the measurement property estimate: the true measurement property is likely to be substantially different from the estimate of the measurement property	Very Low
AROM LeftRot Digital inclinometer	+	inter-rater	0.76	not pooled	not pooled	Doubtful	not pooled	20	0.39	-2	0	0	-2	0	+	Very low - We have very little confidence in the measurement property estimate: the true measurement property is likely to be substantially different from the estimate of the measurement property	Very Low
AROM Flexion Android	+	inter-rater	0.912	not pooled	not pooled	Doubtful	not pooled	20	0.724	-2	0	0	-2	0	+	Very low - We have very little confidence in the measurement property estimate: the true measurement property is likely to be substantially different from the estimate of the measurement property	Very Low
AROM Extension Android	+	inter-rater	0.902	not pooled	not pooled	Doubtful	not pooled	20	0.761	-2	0	0	-2	0	+	Very low - We have very little confidence in the measurement property estimate: the true measurement property is likely to be substantially different from the estimate of the measurement property	Very Low
AROM RightLF Android	+	inter-rater	0.919	not pooled	not pooled	Doubtful	not pooled	20	0.79	-2	0	0	-2	0	+	Very low - We have very little confidence in the measurement property estimate: the true measurement property is likely to be substantially different from the estimate of the measurement property	Very Low
AROM LeftLF Android	+	inter-rater	0.92	not pooled	not pooled	Doubtful	not pooled	20	0.805	-2	0	0	-2	0	+	Very low - We have very little confidence in the measurement property estimate: the true measurement property is likely to be substantially different from the estimate of the measurement property	Very Low
AROM RightRot Android	-	inter-rater	0.477	not pooled	not pooled	Doubtful	not pooled	20	-0.345	-2	0	0	-2	0	+	Very low - We have very little confidence in the measurement property estimate: the true measurement property is likely to be substantially different from the estimate of the measurement property	Very Low
AROM LeftRot Android	-	inter-rater	0.174	not pooled	not pooled	Doubtful	not pooled	20	-0.984	-2	0	0	-2	0	+	Very low - We have very little confidence in the measurement property estimate: the true measurement property is likely to be substantially different from the estimate of the measurement property	Very Low
AROM Flexion Inclinometer	-	test-retest	0.41	not pooled	not pooled	Doubtful	not pooled	22	-0.16	-2	0	0	-2	0	+	Very low - We have very little confidence in the measurement property estimate: the true measurement property is likely to be substantially different from the estimate of the measurement property	Very Low
AROM Extension Inclinometer	-	test-retest	0.59	not pooled	not pooled	Doubtful	not pooled	22	0.24	-2	0	0	-2	0	+	Very low - We have very little confidence in the measurement property estimate: the true measurement property is likely to be substantially different from the estimate of the measurement property	Very Low
AROM LF Inclinometer	+	test-retest	0.75	not pooled	not pooled	Doubtful	not pooled	22	0.49	-2	0	0	-2	0	+	Very low - We have very little confidence in the measurement property estimate: the true measurement property is likely to be substantially different from the estimate of the measurement property	Very Low
AROM Rot Universal goniometer	-	test-retest	0.31	not pooled	not pooled	Doubtful	not pooled	22	-0.12	-2	0	0	-2	0	+	Very low - We have very little confidence in the measurement property estimate: the true measurement property is likely to be substantially different from the estimate of the measurement property	Very Low
AROM FlexExt Digital inclinometer EDI-320	+	test-retest	0.96	not pooled	not pooled	Inadequate	not pooled	32	0.93	-3	0	0	-2	-1	+	Very low - We have very little confidence in the measurement property estimate: the true measurement property is likely to be substantially different from the estimate of the measurement property	Very Low
AROM LF Digital inclinometer EDI-320	+	test-retest	0.93	not pooled	not pooled	Inadequate	not pooled	32	0.86	-3	0	0	-2	-1	+	Very low - We have very little confidence in the measurement property estimate: the true measurement property is likely to be substantially different from the estimate of the measurement property	Very Low
AROM Rot Digital inclinometer EDI-320	+	test-retest	0.96	not pooled	not pooled	Inadequate	not pooled	32	0.91	-3	0	0	-2	-1	+	Very low - We have very little confidence in the measurement property estimate: the true measurement property is likely to be substantially different from the estimate of the measurement property	Very Low
AROM FlexExt Digital inclinometer EDI-320	+	inter-rater	0.95	not pooled	not pooled	Inadequate	not pooled	32	0.9	-3	0	0	-2	-1	+	Very low - We have very little confidence in the measurement property estimate: the true measurement property is likely to be substantially different from the estimate of the measurement property	Very Low
AROM LF Digital inclinometer EDI-320	+	inter-rater	0.89	not pooled	not pooled	Inadequate	not pooled	32	0.77	-3	0	0	-2	-1	+	Very low - We have very little confidence in the measurement property estimate: the true measurement property is likely to be substantially different from the estimate of the measurement property	Very Low
AROM Rot Digital inclinometer EDI-320	+	inter-rater	0.95	not pooled	not pooled	Inadequate	not pooled	32	0.9	-3	0	0	-2	-1	+	Very low - We have very little confidence in the measurement property estimate: the true measurement property is likely to be substantially different from the estimate of the measurement property	Very Low
AROM FlexExt Electronic goniometer	+	test-retest	0.92	not pooled	not pooled	Doubtful	not pooled	26	0.84	-2	0	0	-2	0	+	Very low - We have very little confidence in the measurement property estimate: the true measurement property is likely to be substantially different from the estimate of the measurement property	Very Low
AROM LF Electronic goniometer	+	test-retest	0.89	not pooled	not pooled	Doubtful	not pooled	26	0.77	-2	0	0	-2	0	+	Very low - We have very little confidence in the measurement property estimate: the true measurement property is likely to be substantially different from the estimate of the measurement property	Very Low
AROM Rot Electronic goniometer	+	test-retest	0.9	not pooled	not pooled	Doubtful	not pooled	26	0.77	-2	0	0	-2	0	+	Very low - We have very little confidence in the measurement property estimate: the true measurement property is likely to be substantially different from the estimate of the measurement property	Very Low
AROM FlexExt Electronic goniometer	+	inter-rater	0.86	not pooled	not pooled	Doubtful	not pooled	26	0.72	-2	0	0	-2	0	+	Very low - We have very little confidence in the measurement property estimate: the true measurement property is likely to be substantially different from the estimate of the measurement property	Very Low
AROM LF Electronic goniometer	+	inter-rater	0.81	not pooled	not pooled	Doubtful	not pooled	26	0.62	-2	0	0	-2	0	+	Very low - We have very little confidence in the measurement property estimate: the true measurement property is likely to be substantially different from the estimate of the measurement property	Very Low
AROM Rot Electronic goniometer	+	inter-rater	0.82	not pooled	not pooled	Doubtful	not pooled	26	0.63	-2	0	0	-2	0	+	Very low - We have very little confidence in the measurement property estimate: the true measurement property is likely to be substantially different from the estimate of the measurement property	Very Low
AROM Flexion OSI Spine Motion Analyser	-	test-retest	0.68	not pooled	not pooled	Inadequate	not pooled	20	not reported	-3	0	0	-2	-1	+	Very low - We have very little confidence in the measurement property estimate: the true measurement property is likely to be substantially different from the estimate of the measurement property	Very Low
AROM Extension OSI Spine Motion Analyser	+	test-retest	0.87	not pooled	not pooled	Inadequate	not pooled	20	not reported	-3	0	0	-2	-1	+	Very low - We have very little confidence in the measurement property estimate: the true measurement property is likely to be substantially different from the estimate of the measurement property	Very Low
AROM RightLF OSI Spine Motion Analyser	+	test-retest	0.92	not pooled	not pooled	Inadequate	not pooled	20	not reported	-3	0	0	-2	-1	+	Very low - We have very little confidence in the measurement property estimate: the true measurement property is likely to be substantially different from the estimate of the measurement property	Very Low
AROM LeftLF OSI Spine Motion Analyser	+	test-retest	0.96	not pooled	not pooled	Inadequate	not pooled	20	not reported	-3	0	0	-2	-1	+	Very low - We have very little confidence in the measurement property estimate: the true measurement property is likely to be substantially different from the estimate of the measurement property	Very Low
AROM RightRot OSI Spine Motion Analyser	+	test-retest	0.94	not pooled	not pooled	Inadequate	not pooled	20	not reported	-3	0	0	-2	-1	+	Very low - We have very little confidence in the measurement property estimate: the true measurement property is likely to be substantially different from the estimate of the measurement property	Very Low
AROM LeftRot OSI Spine Motion Analyser	+	test-retest	0.88	not pooled	not pooled	Inadequate	not pooled	20	not reported	-3	0	0	-2	-1	+	Very low - We have very little confidence in the measurement property estimate: the true measurement property is likely to be substantially different from the estimate of the measurement property	Very Low
AROM Extension Gravity goniometer	+	inter-rater	0.86	not pooled	not pooled	Adequate	not pooled	30	0.73	-1	0	0	-2	1	+	Very low - We have very little confidence in the measurement property estimate: the true measurement property is likely to be substantially different from the estimate of the measurement property	Very Low
AROM Flexion Gravity goniometer	+	inter-rater	0.78	not pooled	not pooled	Adequate	not pooled	30	0.59	-1	0	0	-2	1	+	Very low - We have very little confidence in the measurement property estimate: the true measurement property is likely to be substantially different from the estimate of the measurement property	Very Low
AROM LeftRotInFlex Gravity goniometer	+	inter-rater	0.89	not pooled	not pooled	Adequate	not pooled	30	0.78	-1	0	0	-2	1	+	Very low - We have very little confidence in the measurement property estimate: the true measurement property is likely to be substantially different from the estimate of the measurement property	Very Low
AROM RigthRotInFlex Gravity goniometer	+	inter-rater	0.78	not pooled	not pooled	Adequate	not pooled	30	0.6	-1	0	0	-2	1	+	Very low - We have very little confidence in the measurement property estimate: the true measurement property is likely to be substantially different from the estimate of the measurement property	Very Low
AROM Left LF Gravity goniometer	+	inter-rater	0.85	not pooled	not pooled	Adequate	not pooled	30	0.7	-1	0	0	-2	1	+	Very low - We have very little confidence in the measurement property estimate: the true measurement property is likely to be substantially different from the estimate of the measurement property	Very Low
AROM Right LF Gravity goniometer	+	inter-rater	0.87	not pooled	not pooled	Adequate	not pooled	30	0.75	-1	0	0	-2	1	+	Very low - We have very little confidence in the measurement property estimate: the true measurement property is likely to be substantially different from the estimate of the measurement property	Very Low
AROM Flexion Within-day(2h) Universal goniometer	+	test-retest	0.78	not pooled	not pooled	Doubtful	not pooled	40	0.58	-2	0	0	-2	0	+	Very low - We have very little confidence in the measurement property estimate: the true measurement property is likely to be substantially different from the estimate of the measurement property	Very Low
AROM Extension Within-day(2h) Universal goniometer	+	test-retest	0.74	not pooled	not pooled	Doubtful	not pooled	40	0.52	-2	0	0	-2	0	+	Very low - We have very little confidence in the measurement property estimate: the true measurement property is likely to be substantially different from the estimate of the measurement property	Very Low
AROM LeftLF Within-day(2h) Universal goniometer	+	test-retest	0.74	not pooled	not pooled	Doubtful	not pooled	40	0.5	-2	0	0	-2	0	+	Very low - We have very little confidence in the measurement property estimate: the true measurement property is likely to be substantially different from the estimate of the measurement property	Very Low
AROM RightLF Within-day(2h) Universal goniometer	+	test-retest	0.71	not pooled	not pooled	Doubtful	not pooled	40	0.46	-2	0	0	-2	0	+	Very low - We have very little confidence in the measurement property estimate: the true measurement property is likely to be substantially different from the estimate of the measurement property	Very Low
AROM LeftRot Within-day(2h) Universal goniometer	+	test-retest	0.75	not pooled	not pooled	Doubtful	not pooled	40	0.53	-2	0	0	-2	0	+	Very low - We have very little confidence in the measurement property estimate: the true measurement property is likely to be substantially different from the estimate of the measurement property	Very Low
AROM RightRot Within-day(2h) Universal goniometer	+	test-retest	0.83	not pooled	not pooled	Doubtful	not pooled	40	0.68	-2	0	0	-2	0	+	Very low - We have very little confidence in the measurement property estimate: the true measurement property is likely to be substantially different from the estimate of the measurement property	Very Low
AROM Flexion Within-day(2h) iPhone	+	test-retest	0.76	not pooled	not pooled	Doubtful	not pooled	40	0.54	-2	0	0	-2	0	+	Very low - We have very little confidence in the measurement property estimate: the true measurement property is likely to be substantially different from the estimate of the measurement property	Very Low
AROM Extension Within-day(2h) iPhone	+	test-retest	0.76	not pooled	not pooled	Doubtful	not pooled	40	0.54	-2	0	0	-2	0	+	Very low - We have very little confidence in the measurement property estimate: the true measurement property is likely to be substantially different from the estimate of the measurement property	Very Low
AROM LeftLF Within-day(2h) iPhone	+	test-retest	0.76	not pooled	not pooled	Doubtful	not pooled	40	0.54	-2	0	0	-2	0	+	Very low - We have very little confidence in the measurement property estimate: the true measurement property is likely to be substantially different from the estimate of the measurement property	Very Low
AROM RightLF Within-day(2h) iPhone	+	test-retest	0.78	not pooled	not pooled	Doubtful	not pooled	40	0.58	-2	0	0	-2	0	+	Very low - We have very little confidence in the measurement property estimate: the true measurement property is likely to be substantially different from the estimate of the measurement property	Very Low
AROM LeftRot Within-day(2h) iPhone	+	test-retest	0.7	not pooled	not pooled	Doubtful	not pooled	40	0.43	-2	0	0	-2	0	+	Very low - We have very little confidence in the measurement property estimate: the true measurement property is likely to be substantially different from the estimate of the measurement property	Very Low
AROM RightRot Within-day(2h) iPhone	+	test-retest	0.78	not pooled	not pooled	Doubtful	not pooled	40	0.59	-2	0	0	-2	0	+	Very low - We have very little confidence in the measurement property estimate: the true measurement property is likely to be substantially different from the estimate of the measurement property	Very Low
AROM Flexion Gravity inclinometer	+	test-retest	0.94	not pooled	not pooled	Doubtful	not pooled	56	0.9	-2	0	0	-1	1	+	Very low - We have very little confidence in the measurement property estimate: the true measurement property is likely to be substantially different from the estimate of the measurement property	Very Low
AROM Extension Gravity inclinometer	+	test-retest	0.95	not pooled	not pooled	Doubtful	not pooled	56	0.91	-2	0	0	-1	1	+	Very low - We have very little confidence in the measurement property estimate: the true measurement property is likely to be substantially different from the estimate of the measurement property	Very Low
AROM RightLF Gravity inclinometer	+	test-retest	0.91	not pooled	not pooled	Doubtful	not pooled	56	0.85	-2	0	0	-1	1	+	Very low - We have very little confidence in the measurement property estimate: the true measurement property is likely to be substantially different from the estimate of the measurement property	Very Low
AROM LeftLF Gravity inclinometer	+	test-retest	0.93	not pooled	not pooled	Doubtful	not pooled	56	0.88	-2	0	0	-1	1	+	Very low - We have very little confidence in the measurement property estimate: the true measurement property is likely to be substantially different from the estimate of the measurement property	Very Low
AROM FlexionExtension iPhone	+	inter-rater	0.9	not pooled	not pooled	Adequate	not pooled	24	0.78	-1	0	0	-2	1	+	Very low - We have very little confidence in the measurement property estimate: the true measurement property is likely to be substantially different from the estimate of the measurement property	Very Low
AROM Rotation iPhone	+	inter-rater	0.96	not pooled	not pooled	Adequate	not pooled	21	0.9	-1	0	0	-2	1	+	Very low - We have very little confidence in the measurement property estimate: the true measurement property is likely to be substantially different from the estimate of the measurement property	Very Low
AROM LateralBending iPhone	+	inter-rater	0.92	not pooled	not pooled	Adequate	not pooled	23	0.82	-1	0	0	-2	1	+	Very low - We have very little confidence in the measurement property estimate: the true measurement property is likely to be substantially different from the estimate of the measurement property	Very Low
AROM Flexion Fastrak	-	test-retest	0.64	not pooled	not pooled	Doubtful	not pooled	19	not reported	-2	0	0	-2	0	+	Very low - We have very little confidence in the measurement property estimate: the true measurement property is likely to be substantially different from the estimate of the measurement property	Very Low
AROM Extension Fastrak	+	test-retest	0.83	not pooled	not pooled	Doubtful	not pooled	19	not reported	-2	0	0	-2	0	+	Very low - We have very little confidence in the measurement property estimate: the true measurement property is likely to be substantially different from the estimate of the measurement property	Very Low
AROM LeftLF Fastrak	-	test-retest	0.65	not pooled	not pooled	Doubtful	not pooled	19	not reported	-2	0	0	-2	0	+	Very low - We have very little confidence in the measurement property estimate: the true measurement property is likely to be substantially different from the estimate of the measurement property	Very Low
AROM RightLF Fastrak	+	test-retest	0.88	not pooled	not pooled	Doubtful	not pooled	19	not reported	-2	0	0	-2	0	+	Very low - We have very little confidence in the measurement property estimate: the true measurement property is likely to be substantially different from the estimate of the measurement property	Very Low
AROM LeftRot Fastrak	+	test-retest	0.79	not pooled	not pooled	Doubtful	not pooled	19	not reported	-2	0	0	-2	0	+	Very low - We have very little confidence in the measurement property estimate: the true measurement property is likely to be substantially different from the estimate of the measurement property	Very Low
AROM RightRot Fastrak	-	test-retest	0.66	not pooled	not pooled	Doubtful	not pooled	19	not reported	-2	0	0	-2	0	+	Very low - We have very little confidence in the measurement property estimate: the true measurement property is likely to be substantially different from the estimate of the measurement property	Very Low
AROM Flexion Visual estimation	-	inter-rater	0.42	not pooled	not pooled	Doubtful	not pooled	20	not reported	-2	0	0	-2	0	+	Very low - We have very little confidence in the measurement property estimate: the true measurement property is likely to be substantially different from the estimate of the measurement property	Very Low
Smooth Pursuit Neck Torsion Test Amplitude40 Velocity20	+	test-retest	0.746	not pooled	not pooled	Doubtful	not pooled	32	0.437	-2	0	0	-2	0	+	Very low - We have very little confidence in the measurement property estimate: the true measurement property is likely to be substantially different from the estimate of the measurement property	Very Low
The Fly PatternA	+	test-retest	0.79	not pooled	not pooled	Doubtful	not pooled	10	not reported	-2	0	0	-2	0	+	Very low - We have very little confidence in the measurement property estimate: the true measurement property is likely to be substantially different from the estimate of the measurement property	Very Low
The Fly PatternB	+	test-retest	0.86	not pooled	not pooled	Doubtful	not pooled	10	not reported	-2	0	0	-2	0	+	Very low - We have very little confidence in the measurement property estimate: the true measurement property is likely to be substantially different from the estimate of the measurement property	Very Low
The Fly PatternC	+	test-retest	0.81	not pooled	not pooled	Doubtful	not pooled	10	not reported	-2	0	0	-2	0	+	Very low - We have very little confidence in the measurement property estimate: the true measurement property is likely to be substantially different from the estimate of the measurement property	Very Low
The Fly' AmplitudeAccuracy Easy	+	test-retest	0.71	not pooled	not pooled	Doubtful	not pooled	18	0.55	-2	0	0	-2	0	+	Very low - We have very little confidence in the measurement property estimate: the true measurement property is likely to be substantially different from the estimate of the measurement property	Very Low
The Fly' AmplitudeAccuracy Medium	-	test-retest	0.67	not pooled	not pooled	Doubtful	not pooled	18	0.49	-2	0	0	-2	0	+	Very low - We have very little confidence in the measurement property estimate: the true measurement property is likely to be substantially different from the estimate of the measurement property	Very Low
The Fly' AmplitudeAccuracy Difficult	+	test-retest	0.72	not pooled	not pooled	Doubtful	not pooled	18	0.56	-2	0	0	-2	0	+	Very low - We have very little confidence in the measurement property estimate: the true measurement property is likely to be substantially different from the estimate of the measurement property	Very Low
The Fly' DirectionalAccuracy Easy TimeOnTarget	+	test-retest	0.78	not pooled	not pooled	Doubtful	not pooled	18	0.65	-2	0	0	-2	0	+	Very low - We have very little confidence in the measurement property estimate: the true measurement property is likely to be substantially different from the estimate of the measurement property	Very Low
The Fly' DirectionalAccuracy Easy Overshoots	-	test-retest	0.42	not pooled	not pooled	Doubtful	not pooled	18	0.17	-2	0	0	-2	0	+	Very low - We have very little confidence in the measurement property estimate: the true measurement property is likely to be substantially different from the estimate of the measurement property	Very Low
The Fly' DirectionalAccuracy Easy Undershoots	-	test-retest	0.69	not pooled	not pooled	Doubtful	not pooled	18	0.53	-2	0	0	-2	0	+	Very low - We have very little confidence in the measurement property estimate: the true measurement property is likely to be substantially different from the estimate of the measurement property	Very Low
The Fly' DirectionalAccuracy Medium TimeOnTarget	-	test-retest	0.64	not pooled	not pooled	Doubtful	not pooled	18	0.45	-2	0	0	-2	0	+	Very low - We have very little confidence in the measurement property estimate: the true measurement property is likely to be substantially different from the estimate of the measurement property	Very Low
The Fly' DirectionalAccuracy Medium Overshoots	-	test-retest	0.14	not pooled	not pooled	Doubtful	not pooled	18	-0.14	-2	0	0	-2	0	+	Very low - We have very little confidence in the measurement property estimate: the true measurement property is likely to be substantially different from the estimate of the measurement property	Very Low
The Fly' DirectionalAccuracy Medium Undershoots	-	test-retest	0.58	not pooled	not pooled	Doubtful	not pooled	18	0.38	-2	0	0	-2	0	+	Very low - We have very little confidence in the measurement property estimate: the true measurement property is likely to be substantially different from the estimate of the measurement property	Very Low
The Fly' DirectionalAccuracy Difficult TimeOnTarget	+	test-retest	0.76	not pooled	not pooled	Doubtful	not pooled	18	0.61	-2	0	0	-2	0	+	Very low - We have very little confidence in the measurement property estimate: the true measurement property is likely to be substantially different from the estimate of the measurement property	Very Low
The Fly' DirectionalAccuracy Difficult Overshoots	-	test-retest	0.34	not pooled	not pooled	Doubtful	not pooled	18	0.09	-2	0	0	-2	0	+	Very low - We have very little confidence in the measurement property estimate: the true measurement property is likely to be substantially different from the estimate of the measurement property	Very Low
The Fly' DirectionalAccuracy Difficult Undershoots	-	test-retest	0.68	not pooled	not pooled	Doubtful	not pooled	18	0.51	-2	0	0	-2	0	+	Very low - We have very little confidence in the measurement property estimate: the true measurement property is likely to be substantially different from the estimate of the measurement property	Very Low
Figure of eight Test Time	+	test-retest	1	not pooled	not pooled	Doubtful	not pooled	3	1	-2	0	0	-2	0	+	Very low - We have very little confidence in the measurement property estimate: the true measurement property is likely to be substantially different from the estimate of the measurement property	Very Low
Zigzag Test Time	+	test-retest	1	not pooled	not pooled	Doubtful	not pooled	3	1	-2	0	0	-2	0	+	Very low - We have very little confidence in the measurement property estimate: the true measurement property is likely to be substantially different from the estimate of the measurement property	Very Low
Figure of eight Test Error frequency	+	test-retest	0.81	not pooled	not pooled	Doubtful	not pooled	3	0.64	-2	0	0	-2	0	+	Very low - We have very little confidence in the measurement property estimate: the true measurement property is likely to be substantially different from the estimate of the measurement property	Very Low
Zigzag Test Error frequency	+	test-retest	0.95	not pooled	not pooled	Doubtful	not pooled	3	0.78	-2	0	0	-2	0	+	Very low - We have very little confidence in the measurement property estimate: the true measurement property is likely to be substantially different from the estimate of the measurement property	Very Low
Figure of eight Test Error magnitude	+	test-retest	0.83	not pooled	not pooled	Doubtful	not pooled	3	0.83	-2	0	0	-2	0	+	Very low - We have very little confidence in the measurement property estimate: the true measurement property is likely to be substantially different from the estimate of the measurement property	Very Low
Zigzag Test Error magnitude	+	test-retest	0.97	not pooled	not pooled	Doubtful	not pooled	3	0.91	-2	0	0	-2	0	+	Very low - We have very little confidence in the measurement property estimate: the true measurement property is likely to be substantially different from the estimate of the measurement property	Very Low
Figure of eight Test TimeAccurate	+	inter-rater	1	not pooled	not pooled	Doubtful	not pooled	20	1	-2	0	0	-2	0	+	Very low - We have very little confidence in the measurement property estimate: the true measurement property is likely to be substantially different from the estimate of the measurement property	Very Low
Figure of eight Test TimeAccurateAndFast	+	inter-rater	1	not pooled	not pooled	Doubtful	not pooled	20	0.99	-2	0	0	-2	0	+	Very low - We have very little confidence in the measurement property estimate: the true measurement property is likely to be substantially different from the estimate of the measurement property	Very Low
Zigzag Test TimeAccurate	+	inter-rater	1	not pooled	not pooled	Doubtful	not pooled	20	1	-2	0	0	-2	0	+	Very low - We have very little confidence in the measurement property estimate: the true measurement property is likely to be substantially different from the estimate of the measurement property	Very Low
Zigzag Test TimeAccurateAndFast	+	inter-rater	1	not pooled	not pooled	Doubtful	not pooled	20	0.98	-2	0	0	-2	0	+	Very low - We have very little confidence in the measurement property estimate: the true measurement property is likely to be substantially different from the estimate of the measurement property	Very Low
Figure of eight Test Error frequencyAccurat	+	inter-rater	0.76	not pooled	not pooled	Doubtful	not pooled	20	0.63	-2	0	0	-2	0	+	Very low - We have very little confidence in the measurement property estimate: the true measurement property is likely to be substantially different from the estimate of the measurement property	Very Low
Figure of eight Test Error frequencyAccuratAndFast	+	inter-rater	0.91	not pooled	not pooled	Doubtful	not pooled	20	0.86	-2	0	0	-2	0	+	Very low - We have very little confidence in the measurement property estimate: the true measurement property is likely to be substantially different from the estimate of the measurement property	Very Low
Zigzag Test Error frequencyAccurat	+	inter-rater	0.8	not pooled	not pooled	Doubtful	not pooled	20	0.6	-2	0	0	-2	0	+	Very low - We have very little confidence in the measurement property estimate: the true measurement property is likely to be substantially different from the estimate of the measurement property	Very Low
Zigzag Test Error frequencyAccuratAndFast	+	inter-rater	0.84	not pooled	not pooled	Doubtful	not pooled	20	0.7	-2	0	0	-2	0	+	Very low - We have very little confidence in the measurement property estimate: the true measurement property is likely to be substantially different from the estimate of the measurement property	Very Low
Figure of eight Test Error magnitudeAccurat	+	inter-rater	0.78	not pooled	not pooled	Doubtful	not pooled	20	0.62	-2	0	0	-2	0	+	Very low - We have very little confidence in the measurement property estimate: the true measurement property is likely to be substantially different from the estimate of the measurement property	Very Low
Figure of eight Test Error magnitudeAccuratAndFast	+	inter-rater	0.87	not pooled	not pooled	Doubtful	not pooled	20	0.77	-2	0	0	-2	0	+	Very low - We have very little confidence in the measurement property estimate: the true measurement property is likely to be substantially different from the estimate of the measurement property	Very Low
Zigzag Test Error magnitudeAccurat	+	inter-rater	0.88	not pooled	not pooled	Doubtful	not pooled	20	0.68	-2	0	0	-2	0	+	Very low - We have very little confidence in the measurement property estimate: the true measurement property is likely to be substantially different from the estimate of the measurement property	Very Low
Zigzag Test Error magnitudeAccuratAndFast	+	inter-rater	0.94	not pooled	not pooled	Doubtful	not pooled	20	0.85	-2	0	0	-2	0	+	Very low - We have very little confidence in the measurement property estimate: the true measurement property is likely to be substantially different from the estimate of the measurement property	Very Low
AROM Extension Visual estimation	-	inter-rater	0.42	not pooled	not pooled	Doubtful	not pooled	20	not reported	-2	0	0	-2	0	+	Very low - We have very little confidence in the measurement property estimate: the true measurement property is likely to be substantially different from the estimate of the measurement property	Very Low
AROM LeftLF Visual estimation	-	inter-rater	0.63	not pooled	not pooled	Doubtful	not pooled	20	not reported	-2	0	0	-2	0	+	Very low - We have very little confidence in the measurement property estimate: the true measurement property is likely to be substantially different from the estimate of the measurement property	Very Low
AROM RightLF Visual estimation	+	inter-rater	0.7	not pooled	not pooled	Doubtful	not pooled	20	not reported	-2	0	0	-2	0	+	Very low - We have very little confidence in the measurement property estimate: the true measurement property is likely to be substantially different from the estimate of the measurement property	Very Low
AROM LeftRot Visual estimation	-	inter-rater	0.69	not pooled	not pooled	Doubtful	not pooled	20	not reported	-2	0	0	-2	0	+	Very low - We have very little confidence in the measurement property estimate: the true measurement property is likely to be substantially different from the estimate of the measurement property	Very Low
AROM RigthRot Visual estimation	+	inter-rater	0.82	not pooled	not pooled	Doubtful	not pooled	20	not reported	-2	0	0	-2	0	+	Very low - We have very little confidence in the measurement property estimate: the true measurement property is likely to be substantially different from the estimate of the measurement property	Very Low
GRADE:
++++ / High - We are very confident that the true measurement property lies close to that of the estimate of the measurement property
+++ / Moderate - We are moderately confident in the measurement property estimate: the true measurement property is likely to be close to the estimate of the measurement property, but there is a possibility that it is substantially different
++ / Low - Our confidence in the measurement property estimate is limited: the true measurement property may be substantially different from the estimate of the measurement property
+ Very low - We have very little confidence in the measurement property estimate: the true measurement property is likely to be substantially different from the estimate of the measurement property Supplementary Table GRADE Downgrading Reliability
AROM: Active range of motion
Ext: Extension
Flex: Flexion
LF: Lateral flexion
Max: Maximum
MVIC: Maximal voluntary isometric contraction
ROM: Range of motion
Rot: Rotation
