# Supplementary material for: Reliability and measurement error of sensorimotor tests in patients with neck pain: a systematic review
Source: Arch Physiother. 2023 Aug 15;13:15. doi: 10.1186/s40945-023-00170-9 (PMC10428553; doi:10.1186/s40945-023-00170-9)
Supplement: Supplementary file 5 — Additional file 5. GRADE Downgrading Measurement error. Reasons for downgrading [file 40945_2023_170_MOESM5_ESM.xlsx]

## Sheet: Sheet 1
Additional file 5. GRADE Downgrading Measurement error
Test	Criteria for good Measurement error	type	SDC	all SDC (if pooled)	min SDC (if pooled)	max SDC (if pooled)	inconsistency	sample size	precision	downgrade RoB	downgrade RoB2	downgrade inconsistency	downgrade imprecision	Grade automated	Grade with plus	Grade quality level	Grade quality level short
Neck flexor muscle endurance test	?	inter-rater	6.37527	6.4;31.9	6.37527	31.8764	0.8	91	91	0	1	-1	-1	2	++	Low - Our confidence in the measurement property estimate is limited: the true measurement property may be substantially different from the estimate of the measurement property	Low
AROM Flexion Cervical range of motion device	?	test-retest	3.8806	3.9;11.4;11.1	3.8806	11.3646	0.658537	119	119	-1	0	-1	0	2	++	Low - Our confidence in the measurement property estimate is limited: the true measurement property may be substantially different from the estimate of the measurement property	Low
AROM Extension Cervical range of motion device	?	test-retest	4.43497	4.4;8.3;11	4.43497	10.9766	0.59596	119	119	-1	0	-1	0	2	++	Low - Our confidence in the measurement property estimate is limited: the true measurement property may be substantially different from the estimate of the measurement property	Low
AROM RightRot Cervical range of motion device	?	test-retest	5.54372	5.5;9.1;10.4	5.54372	10.364	0.465098	119	119	-1	0	-1	0	2	++	Low - Our confidence in the measurement property estimate is limited: the true measurement property may be substantially different from the estimate of the measurement property	Low
AROM LeftRot Cervical range of motion device	?	test-retest	4.15779	4.2;8;7.3	4.15779	8.03839	0.482759	119	119	-1	0	-1	0	2	++	Low - Our confidence in the measurement property estimate is limited: the true measurement property may be substantially different from the estimate of the measurement property	Low
AROM RightLF Cervical range of motion device	?	test-retest	3.60342	3.6;6.9;5.8	3.60342	6.92965	0.48	119	119	-1	0	-1	0	2	++	Low - Our confidence in the measurement property estimate is limited: the true measurement property may be substantially different from the estimate of the measurement property	Low
AROM LeftLF Cervical range of motion device	?	test-retest	3.8806	3.9;10.8;7.2	3.8806	10.8102	0.641026	119	119	-1	0	-1	0	2	++	Low - Our confidence in the measurement property estimate is limited: the true measurement property may be substantially different from the estimate of the measurement property	Low
Neck flexor muscle endurance test	?	test-retest	17.7399	17.7;21.9;19.2;23	17.7399	23.0064	0.228916	96	96	-1	0	-1	-1	1	+	Very low - We have very little confidence in the measurement property estimate: the true measurement property is likely to be substantially different from the estimate of the measurement property	Very Low
Neck extensor muscle endurance test	?	test-retest	71.514	71.5;2.1	2.05118	71.514	0.971318	53	53	-1	0	-1	-1	1	+	Very low - We have very little confidence in the measurement property estimate: the true measurement property is likely to be substantially different from the estimate of the measurement property	Very Low
Neck flexor muscle endurance test	?	test-retest	21.8977	17.7;21.9;19.2;23	17.7399	23.0064	0.228916	96	96	-1	0	-1	-1	1	+	Very low - We have very little confidence in the measurement property estimate: the true measurement property is likely to be substantially different from the estimate of the measurement property	Very Low
Neck flexor muscle endurance test	?	inter-rater	31.8764	6.4;31.9	6.37527	31.8764	0.8	91	91	0	1	-1	-1	2	++	Low - Our confidence in the measurement property estimate is limited: the true measurement property may be substantially different from the estimate of the measurement property	Low
Neck flexor muscle endurance test	?	test-retest	19.1535	17.7;21.9;19.2;23	17.7399	23.0064	0.228916	96	96	-1	0	-1	-1	1	+	Very low - We have very little confidence in the measurement property estimate: the true measurement property is likely to be substantially different from the estimate of the measurement property	Very Low
Neck extensor muscle endurance test	?	test-retest	2.05118	71.5;2.1	2.05118	71.514	0.971318	53	53	-1	0	-1	-1	1	+	Very low - We have very little confidence in the measurement property estimate: the true measurement property is likely to be substantially different from the estimate of the measurement property	Very Low
Neck flexor muscle endurance test	?	test-retest	23.0064	17.7;21.9;19.2;23	17.7399	23.0064	0.228916	96	96	-1	0	-1	-1	1	+	Very low - We have very little confidence in the measurement property estimate: the true measurement property is likely to be substantially different from the estimate of the measurement property	Very Low
AROM Flexion Gravity inclinometer	?	inter-rater	18.8486	18.8;9.4	9.42432	18.8486	0.5	97	97	-1	0	-1	-1	1	+	Very low - We have very little confidence in the measurement property estimate: the true measurement property is likely to be substantially different from the estimate of the measurement property	Very Low
AROM Extension Gravity inclinometer	?	inter-rater	13.0277	13;8.6	8.59276	13.0277	0.340426	97	97	-1	0	-1	-1	1	+	Very low - We have very little confidence in the measurement property estimate: the true measurement property is likely to be substantially different from the estimate of the measurement property	Very Low
AROM RightLF Gravity inclinometer	?	inter-rater	9.97869	10;9.1	9.14713	9.97869	0.0833333	97	97	-1	0	-1	-1	1	+	Very low - We have very little confidence in the measurement property estimate: the true measurement property is likely to be substantially different from the estimate of the measurement property	Very Low
AROM LeftLF Gravity inclinometer	?	inter-rater	19.403	19.4;8.9	8.86995	19.403	0.542857	97	97	-1	0	-1	-1	1	+	Very low - We have very little confidence in the measurement property estimate: the true measurement property is likely to be substantially different from the estimate of the measurement property	Very Low
AROM RightRot Universal goniometer	?	inter-rater	13.8593	13.9;11.6;9.1	9.14713	13.8593	0.34	138	138	-1	0	-1	0	2	++	Low - Our confidence in the measurement property estimate is limited: the true measurement property may be substantially different from the estimate of the measurement property	Low
AROM LeftRot Universal goniometer	?	inter-rater	15.2452	15.2;12.6;9.4	9.42432	15.2452	0.381818	138	138	-1	0	-1	0	2	++	Low - Our confidence in the measurement property estimate is limited: the true measurement property may be substantially different from the estimate of the measurement property	Low
AROM Flexion Cervical range of motion device	?	test-retest	11.3646	3.9;11.4;11.1	3.8806	11.3646	0.658537	119	119	-1	0	-1	0	2	++	Low - Our confidence in the measurement property estimate is limited: the true measurement property may be substantially different from the estimate of the measurement property	Low
AROM Extension Cervical range of motion device	?	test-retest	8.31558	4.4;8.3;11	4.43497	10.9766	0.59596	119	119	-1	0	-1	0	2	++	Low - Our confidence in the measurement property estimate is limited: the true measurement property may be substantially different from the estimate of the measurement property	Low
AROM RightLF Cervical range of motion device	?	test-retest	6.92965	3.6;6.9;5.8	3.60342	6.92965	0.48	119	119	-1	0	-1	0	2	++	Low - Our confidence in the measurement property estimate is limited: the true measurement property may be substantially different from the estimate of the measurement property	Low
AROM LeftLF Cervical range of motion device	?	test-retest	10.8102	3.9;10.8;7.2	3.8806	10.8102	0.641026	119	119	-1	0	-1	0	2	++	Low - Our confidence in the measurement property estimate is limited: the true measurement property may be substantially different from the estimate of the measurement property	Low
AROM RightRot Cervical range of motion device	?	test-retest	9.14713	5.5;9.1;10.4	5.54372	10.364	0.465098	119	119	-1	0	-1	0	2	++	Low - Our confidence in the measurement property estimate is limited: the true measurement property may be substantially different from the estimate of the measurement property	Low
AROM LeftRot Cervical range of motion device	?	test-retest	8.03839	4.2;8;7.3	4.15779	8.03839	0.482759	119	119	-1	0	-1	0	2	++	Low - Our confidence in the measurement property estimate is limited: the true measurement property may be substantially different from the estimate of the measurement property	Low
AROM Flexion Cervical range of motion device	?	test-retest	11.0708	3.9;11.4;11.1	3.8806	11.3646	0.658537	119	119	-1	0	-1	0	2	++	Low - Our confidence in the measurement property estimate is limited: the true measurement property may be substantially different from the estimate of the measurement property	Low
AROM Extension Cervical range of motion device	?	test-retest	10.9766	4.4;8.3;11	4.43497	10.9766	0.59596	119	119	-1	0	-1	0	2	++	Low - Our confidence in the measurement property estimate is limited: the true measurement property may be substantially different from the estimate of the measurement property	Low
AROM RightLF Cervical range of motion device	?	test-retest	5.82367	3.6;6.9;5.8	3.60342	6.92965	0.48	119	119	-1	0	-1	0	2	++	Low - Our confidence in the measurement property estimate is limited: the true measurement property may be substantially different from the estimate of the measurement property	Low
AROM LeftLF Cervical range of motion device	?	test-retest	7.20129	3.9;10.8;7.2	3.8806	10.8102	0.641026	119	119	-1	0	-1	0	2	++	Low - Our confidence in the measurement property estimate is limited: the true measurement property may be substantially different from the estimate of the measurement property	Low
AROM RightRot Cervical range of motion device	?	test-retest	10.364	5.5;9.1;10.4	5.54372	10.364	0.465098	119	119	-1	0	-1	0	2	++	Low - Our confidence in the measurement property estimate is limited: the true measurement property may be substantially different from the estimate of the measurement property	Low
AROM LeftRot Cervical range of motion device	?	test-retest	7.3482	4.2;8;7.3	4.15779	8.03839	0.482759	119	119	-1	0	-1	0	2	++	Low - Our confidence in the measurement property estimate is limited: the true measurement property may be substantially different from the estimate of the measurement property	Low
AROM Flexion iPhone	?	test-retest	9.04457	9;8.6	8.62048	9.04457	0.0468894	59	59	-1	0	-1	-1	1	+	Very low - We have very little confidence in the measurement property estimate: the true measurement property is likely to be substantially different from the estimate of the measurement property	Very Low
AROM Extension iPhone	?	test-retest	9.13882	9.1;7.1	7.12368	9.13882	0.220503	59	59	-1	0	-1	-1	1	+	Very low - We have very little confidence in the measurement property estimate: the true measurement property is likely to be substantially different from the estimate of the measurement property	Very Low
AROM RightLF iPhone	?	test-retest	5.28871	5.3;4	4.04691	5.28871	0.234801	59	59	-1	0	-1	-1	1	+	Very low - We have very little confidence in the measurement property estimate: the true measurement property is likely to be substantially different from the estimate of the measurement property	Very Low
AROM LeftLF iPhone	?	test-retest	6.69404	6.7;3.4	3.40939	6.69404	0.490683	59	59	-1	0	-1	-1	1	+	Very low - We have very little confidence in the measurement property estimate: the true measurement property is likely to be substantially different from the estimate of the measurement property	Very Low
AROM RightRot iPhone	?	test-retest	9.75694	9.8;12.5	9.75694	12.4734	0.217778	59	59	-1	0	-1	-1	1	+	Very low - We have very little confidence in the measurement property estimate: the true measurement property is likely to be substantially different from the estimate of the measurement property	Very Low
AROM LeftRot iPhone	?	test-retest	8.14095	8.1;12.5	8.14095	12.5011	0.34878	59	59	-1	0	-1	-1	1	+	Very low - We have very little confidence in the measurement property estimate: the true measurement property is likely to be substantially different from the estimate of the measurement property	Very Low
AROM LeftRot Universal goniometer	?	test-retest	11.8358	11.8;6.9	6.92965	11.8358	0.41452	136	136	-1	0	-1	0	2	++	Low - Our confidence in the measurement property estimate is limited: the true measurement property may be substantially different from the estimate of the measurement property	Low
AROM RightRot Universal goniometer	?	test-retest	12.1962	12.2;8.9	8.86995	12.1962	0.272727	136	136	-1	0	-1	0	2	++	Low - Our confidence in the measurement property estimate is limited: the true measurement property may be substantially different from the estimate of the measurement property	Low
AROM Flexion iPhone	?	test-retest	8.62048	9;8.6	8.62048	9.04457	0.0468894	59	59	-1	0	-1	-1	1	+	Very low - We have very little confidence in the measurement property estimate: the true measurement property is likely to be substantially different from the estimate of the measurement property	Very Low
AROM Extension iPhone	?	test-retest	7.12368	9.1;7.1	7.12368	9.13882	0.220503	59	59	-1	0	-1	-1	1	+	Very low - We have very little confidence in the measurement property estimate: the true measurement property is likely to be substantially different from the estimate of the measurement property	Very Low
AROM LeftLF iPhone	?	test-retest	3.40939	6.7;3.4	3.40939	6.69404	0.490683	59	59	-1	0	-1	-1	1	+	Very low - We have very little confidence in the measurement property estimate: the true measurement property is likely to be substantially different from the estimate of the measurement property	Very Low
AROM RightLF iPhone	?	test-retest	4.04691	5.3;4	4.04691	5.28871	0.234801	59	59	-1	0	-1	-1	1	+	Very low - We have very little confidence in the measurement property estimate: the true measurement property is likely to be substantially different from the estimate of the measurement property	Very Low
AROM LeftRot iPhone	?	test-retest	12.5011	8.1;12.5	8.14095	12.5011	0.34878	59	59	-1	0	-1	-1	1	+	Very low - We have very little confidence in the measurement property estimate: the true measurement property is likely to be substantially different from the estimate of the measurement property	Very Low
AROM RightRot iPhone	?	test-retest	12.4734	9.8;12.5	9.75694	12.4734	0.217778	59	59	-1	0	-1	-1	1	+	Very low - We have very little confidence in the measurement property estimate: the true measurement property is likely to be substantially different from the estimate of the measurement property	Very Low
AROM LeftRot Universal goniometer	?	inter-rater	12.612	15.2;12.6;9.4	9.42432	15.2452	0.381818	138	138	-1	0	-1	0	2	++	Low - Our confidence in the measurement property estimate is limited: the true measurement property may be substantially different from the estimate of the measurement property	Low
AROM RightRot Universal goniometer	?	inter-rater	11.6141	13.9;11.6;9.1	9.14713	13.8593	0.34	138	138	-1	0	-1	0	2	++	Low - Our confidence in the measurement property estimate is limited: the true measurement property may be substantially different from the estimate of the measurement property	Low
AROM RightRot Universal goniometer	?	test-retest	8.86995	12.2;8.9	8.86995	12.1962	0.272727	136	136	-1	0	-1	0	2	++	Low - Our confidence in the measurement property estimate is limited: the true measurement property may be substantially different from the estimate of the measurement property	Low
AROM LeftRot Universal goniometer	?	test-retest	6.92965	11.8;6.9	6.92965	11.8358	0.41452	136	136	-1	0	-1	0	2	++	Low - Our confidence in the measurement property estimate is limited: the true measurement property may be substantially different from the estimate of the measurement property	Low
AROM Flexion Gravity inclinometer	?	inter-rater	9.42432	18.8;9.4	9.42432	18.8486	0.5	97	97	-1	0	-1	-1	1	+	Very low - We have very little confidence in the measurement property estimate: the true measurement property is likely to be substantially different from the estimate of the measurement property	Very Low
AROM Extension Gravity inclinometer	?	inter-rater	8.59276	13;8.6	8.59276	13.0277	0.340426	97	97	-1	0	-1	-1	1	+	Very low - We have very little confidence in the measurement property estimate: the true measurement property is likely to be substantially different from the estimate of the measurement property	Very Low
AROM RightLF Gravity inclinometer	?	inter-rater	9.14713	10;9.1	9.14713	9.97869	0.0833333	97	97	-1	0	-1	-1	1	+	Very low - We have very little confidence in the measurement property estimate: the true measurement property is likely to be substantially different from the estimate of the measurement property	Very Low
AROM LeftLF Gravity inclinometer	?	inter-rater	8.86995	19.4;8.9	8.86995	19.403	0.542857	97	97	-1	0	-1	-1	1	+	Very low - We have very little confidence in the measurement property estimate: the true measurement property is likely to be substantially different from the estimate of the measurement property	Very Low
AROM RightRot Universal goniometer	?	inter-rater	9.14713	13.9;11.6;9.1	9.14713	13.8593	0.34	138	138	-1	0	-1	0	2	++	Low - Our confidence in the measurement property estimate is limited: the true measurement property may be substantially different from the estimate of the measurement property	Low
AROM LeftRot Universal goniometer	?	inter-rater	9.42432	15.2;12.6;9.4	9.42432	15.2452	0.381818	138	138	-1	0	-1	0	2	++	Low - Our confidence in the measurement property estimate is limited: the true measurement property may be substantially different from the estimate of the measurement property	Low
Craniocervical flexion test adapted	?	test-retest	2.57783	not pooled	not pooled	not pooled	not pooled	25	25	-2	0	0	-2	0	+	Very low - We have very little confidence in the measurement property estimate: the true measurement property is likely to be substantially different from the estimate of the measurement property	Very Low
Craniocervical flexion test adapted	?	inter-rater	2.71642	not pooled	not pooled	not pooled	not pooled	25	25	-2	0	0	-2	0	+	Very low - We have very little confidence in the measurement property estimate: the true measurement property is likely to be substantially different from the estimate of the measurement property	Very Low
Craniocervical flexion test Stage1	?	test-retest	4.96163	not pooled	not pooled	not pooled	not pooled	31	31	-2	0	0	-2	0	+	Very low - We have very little confidence in the measurement property estimate: the true measurement property is likely to be substantially different from the estimate of the measurement property	Very Low
Craniocervical flexion test Stage2	?	test-retest	2.49467	not pooled	not pooled	not pooled	not pooled	31	31	-2	0	0	-2	0	+	Very low - We have very little confidence in the measurement property estimate: the true measurement property is likely to be substantially different from the estimate of the measurement property	Very Low
Fast cervical rotations Peak speed	?	test-retest	91.4713	not pooled	not pooled	not pooled	not pooled	16	16	-2	0	0	-2	0	+	Very low - We have very little confidence in the measurement property estimate: the true measurement property is likely to be substantially different from the estimate of the measurement property	Very Low
Fast cervical rotations ROM	?	test-retest	10.5331	not pooled	not pooled	not pooled	not pooled	16	16	-2	0	0	-2	0	+	Very low - We have very little confidence in the measurement property estimate: the true measurement property is likely to be substantially different from the estimate of the measurement property	Very Low
Fast cervical rotations Normalized peak speed amplitude	?	test-retest	0.304904	not pooled	not pooled	not pooled	not pooled	16	16	-2	0	0	-2	0	+	Very low - We have very little confidence in the measurement property estimate: the true measurement property is likely to be substantially different from the estimate of the measurement property	Very Low
Fast cervical rotation Acceleration-deceleration ratio	?	test-retest	0.332623	not pooled	not pooled	not pooled	not pooled	16	16	-2	0	0	-2	0	+	Very low - We have very little confidence in the measurement property estimate: the true measurement property is likely to be substantially different from the estimate of the measurement property	Very Low
Fast cervical rotation Speed index of deviation	?	test-retest	9.42432	not pooled	not pooled	not pooled	not pooled	16	16	-2	0	0	-2	0	+	Very low - We have very little confidence in the measurement property estimate: the true measurement property is likely to be substantially different from the estimate of the measurement property	Very Low
Fast cervical rotation Conjunct movements	?	test-retest	18.0171	not pooled	not pooled	not pooled	not pooled	16	16	-2	0	0	-2	0	+	Very low - We have very little confidence in the measurement property estimate: the true measurement property is likely to be substantially different from the estimate of the measurement property	Very Low
AROM Flexion Cervical range of motion device	?	inter-rater	18.0171	not pooled	not pooled	not pooled	not pooled	81	81	-2	0	0	-1	1	+	Very low - We have very little confidence in the measurement property estimate: the true measurement property is likely to be substantially different from the estimate of the measurement property	Very Low
AROM Extension Cervical range of motion device	?	inter-rater	17.4627	not pooled	not pooled	not pooled	not pooled	81	81	-2	0	0	-1	1	+	Very low - We have very little confidence in the measurement property estimate: the true measurement property is likely to be substantially different from the estimate of the measurement property	Very Low
AROM RightRot Cervical range of motion device	?	inter-rater	13.5821	not pooled	not pooled	not pooled	not pooled	81	81	-2	0	0	-1	1	+	Very low - We have very little confidence in the measurement property estimate: the true measurement property is likely to be substantially different from the estimate of the measurement property	Very Low
AROM LeftRot Cervical range of motion device	?	inter-rater	18.0171	not pooled	not pooled	not pooled	not pooled	81	81	-2	0	0	-1	1	+	Very low - We have very little confidence in the measurement property estimate: the true measurement property is likely to be substantially different from the estimate of the measurement property	Very Low
AROM RightLF Cervical range of motion device	?	inter-rater	10.2559	not pooled	not pooled	not pooled	not pooled	81	81	-2	0	0	-1	1	+	Very low - We have very little confidence in the measurement property estimate: the true measurement property is likely to be substantially different from the estimate of the measurement property	Very Low
AROM LeftLF Cervical range of motion device	?	inter-rater	10.2559	not pooled	not pooled	not pooled	not pooled	81	81	-2	0	0	-1	1	+	Very low - We have very little confidence in the measurement property estimate: the true measurement property is likely to be substantially different from the estimate of the measurement property	Very Low
AROM TotalROM Cervical range of motion device	?	inter-rater	49.0619	not pooled	not pooled	not pooled	not pooled	19	19	-2	0	0	-2	0	+	Very low - We have very little confidence in the measurement property estimate: the true measurement property is likely to be substantially different from the estimate of the measurement property	Very Low
AROM TotalROM Cervical range of motion device	?	test-retest	18.2943	not pooled	not pooled	not pooled	not pooled	38	38	-2	0	0	-2	0	+	Very low - We have very little confidence in the measurement property estimate: the true measurement property is likely to be substantially different from the estimate of the measurement property	Very Low
Scapular Holding Test adapted right	?	test-retest	2.43924	not pooled	not pooled	not pooled	not pooled	25	25	-2	0	0	-2	0	+	Very low - We have very little confidence in the measurement property estimate: the true measurement property is likely to be substantially different from the estimate of the measurement property	Very Low
Scapular Holding Test adapted left	?	test-retest	3.07676	not pooled	not pooled	not pooled	not pooled	25	25	-2	0	0	-2	0	+	Very low - We have very little confidence in the measurement property estimate: the true measurement property is likely to be substantially different from the estimate of the measurement property	Very Low
Scapular Holding Test adapted right	?	inter-rater	3.02133	not pooled	not pooled	not pooled	not pooled	25	25	-2	0	0	-2	0	+	Very low - We have very little confidence in the measurement property estimate: the true measurement property is likely to be substantially different from the estimate of the measurement property	Very Low
Scapular Holding Test adapted left	?	inter-rater	3.29851	not pooled	not pooled	not pooled	not pooled	25	25	-2	0	0	-2	0	+	Very low - We have very little confidence in the measurement property estimate: the true measurement property is likely to be substantially different from the estimate of the measurement property	Very Low
Scapula muscle endurance test Standing	?	test-retest	30.2133	not pooled	not pooled	not pooled	not pooled	21	21	-2	0	0	-2	0	+	Very low - We have very little confidence in the measurement property estimate: the true measurement property is likely to be substantially different from the estimate of the measurement property	Very Low
Sternocleidomastoid strength left	?	test-retest	5.04478	not pooled	not pooled	not pooled	not pooled	37	37	-2	0	0	-2	0	+	Very low - We have very little confidence in the measurement property estimate: the true measurement property is likely to be substantially different from the estimate of the measurement property	Very Low
Sternocleidomastoid strength right	?	test-retest	4.629	not pooled	not pooled	not pooled	not pooled	37	37	-2	0	0	-2	0	+	Very low - We have very little confidence in the measurement property estimate: the true measurement property is likely to be substantially different from the estimate of the measurement property	Very Low
Isometric strength Flexion Dynamometry	?	test-retest	2.32836	not pooled	not pooled	not pooled	not pooled	31	31	-2	0	0	-2	0	+	Very low - We have very little confidence in the measurement property estimate: the true measurement property is likely to be substantially different from the estimate of the measurement property	Very Low
Max isometric strength Flex Inner torque Dynamometry device	?	test-retest	1.9403	not pooled	not pooled	not pooled	not pooled	12	12	-2	0	0	-2	0	+	Very low - We have very little confidence in the measurement property estimate: the true measurement property is likely to be substantially different from the estimate of the measurement property	Very Low
Max isometric strength Flex Middle torque Dynamometry device	?	test-retest	2.77186	not pooled	not pooled	not pooled	not pooled	12	12	-2	0	0	-2	0	+	Very low - We have very little confidence in the measurement property estimate: the true measurement property is likely to be substantially different from the estimate of the measurement property	Very Low
Max isometirc strenght Flex Outer torque Dynamometry device	?	test-retest	2.77186	not pooled	not pooled	not pooled	not pooled	12	12	-2	0	0	-2	0	+	Very low - We have very little confidence in the measurement property estimate: the true measurement property is likely to be substantially different from the estimate of the measurement property	Very Low
Max isometric strength Flex Inner Dorsal Head Force	?	test-retest	51.5566	not pooled	not pooled	not pooled	not pooled	12	12	-2	0	0	-2	0	+	Very low - We have very little confidence in the measurement property estimate: the true measurement property is likely to be substantially different from the estimate of the measurement property	Very Low
Max isometric strength Flex Middle Dorsal Head Force	?	test-retest	54.3284	not pooled	not pooled	not pooled	not pooled	12	12	-2	0	0	-2	0	+	Very low - We have very little confidence in the measurement property estimate: the true measurement property is likely to be substantially different from the estimate of the measurement property	Very Low
Max isometric strength Flex Outer Dorsal Head Force	?	test-retest	141.365	not pooled	not pooled	not pooled	not pooled	12	12	-2	0	0	-2	0	+	Very low - We have very little confidence in the measurement property estimate: the true measurement property is likely to be substantially different from the estimate of the measurement property	Very Low
20% of MVIC Steadiness	?	test-retest	0.0277186	not pooled	not pooled	not pooled	not pooled	12	12	-2	0	0	-2	0	+	Very low - We have very little confidence in the measurement property estimate: the true measurement property is likely to be substantially different from the estimate of the measurement property	Very Low
20% of MVIC Dorsal Head Force first 5 sec	?	test-retest	8.59276	not pooled	not pooled	not pooled	not pooled	12	12	-2	0	0	-2	0	+	Very low - We have very little confidence in the measurement property estimate: the true measurement property is likely to be substantially different from the estimate of the measurement property	Very Low
20% of MVIC Dorsal Head Force final 5 sec	?	test-retest	8.03839	not pooled	not pooled	not pooled	not pooled	12	12	-2	0	0	-2	0	+	Very low - We have very little confidence in the measurement property estimate: the true measurement property is likely to be substantially different from the estimate of the measurement property	Very Low
50% of MVIC Steadiness	?	test-retest	0.110874	not pooled	not pooled	not pooled	not pooled	12	12	-2	0	0	-2	0	+	Very low - We have very little confidence in the measurement property estimate: the true measurement property is likely to be substantially different from the estimate of the measurement property	Very Low
50% of MVIC Dorsal Head Force first 5 sec	?	test-retest	19.403	not pooled	not pooled	not pooled	not pooled	12	12	-2	0	0	-2	0	+	Very low - We have very little confidence in the measurement property estimate: the true measurement property is likely to be substantially different from the estimate of the measurement property	Very Low
50% of MVIC Dorsal Head Force final 5 sec	?	test-retest	26.0555	not pooled	not pooled	not pooled	not pooled	12	12	-2	0	0	-2	0	+	Very low - We have very little confidence in the measurement property estimate: the true measurement property is likely to be substantially different from the estimate of the measurement property	Very Low
Max isometric strength Flex Multi Cervical Rehabilitation Unit	?	test-retest	20.7889	not pooled	not pooled	not pooled	not pooled	35	35	-2	0	0	-2	0	+	Very low - We have very little confidence in the measurement property estimate: the true measurement property is likely to be substantially different from the estimate of the measurement property	Very Low
Max isometric strength Ext Multi Cervical Rehabilitation Unit	?	test-retest	17.1855	not pooled	not pooled	not pooled	not pooled	35	35	-2	0	0	-2	0	+	Very low - We have very little confidence in the measurement property estimate: the true measurement property is likely to be substantially different from the estimate of the measurement property	Very Low
Max isometric strength Protraction Multi Cervical Rehabilitation Unit	?	test-retest	37.9745	not pooled	not pooled	not pooled	not pooled	35	35	-2	0	0	-2	0	+	Very low - We have very little confidence in the measurement property estimate: the true measurement property is likely to be substantially different from the estimate of the measurement property	Very Low
Max isometric strength Retraction Multi Cervical Rehabilitation Unit	?	test-retest	40.4691	not pooled	not pooled	not pooled	not pooled	35	35	-2	0	0	-2	0	+	Very low - We have very little confidence in the measurement property estimate: the true measurement property is likely to be substantially different from the estimate of the measurement property	Very Low
Max isometric strength LeftLF Multi Cervical Rehabilitation Unit	?	test-retest	17.1855	not pooled	not pooled	not pooled	not pooled	35	35	-2	0	0	-2	0	+	Very low - We have very little confidence in the measurement property estimate: the true measurement property is likely to be substantially different from the estimate of the measurement property	Very Low
Max isometric strength RightLF Multi Cervical Rehabilitation Unit	?	test-retest	17.7399	not pooled	not pooled	not pooled	not pooled	35	35	-2	0	0	-2	0	+	Very low - We have very little confidence in the measurement property estimate: the true measurement property is likely to be substantially different from the estimate of the measurement property	Very Low
Relocation Test Revel LeftRot	?	test-retest	3.32623	not pooled	not pooled	not pooled	not pooled	33	33	-2	0	0	-2	0	+	Very low - We have very little confidence in the measurement property estimate: the true measurement property is likely to be substantially different from the estimate of the measurement property	Very Low
Relocation Test Revel Rot	?	test-retest	3.8806	not pooled	not pooled	not pooled	not pooled	74	74	-2	0	0	-1	1	+	Very low - We have very little confidence in the measurement property estimate: the true measurement property is likely to be substantially different from the estimate of the measurement property	Very Low
Torsion test LeftRot	?	test-retest	2.77186	not pooled	not pooled	not pooled	not pooled	33	33	-2	0	0	-2	0	+	Very low - We have very little confidence in the measurement property estimate: the true measurement property is likely to be substantially different from the estimate of the measurement property	Very Low
Torsion test RightRot	?	test-retest	4.43497	not pooled	not pooled	not pooled	not pooled	33	33	-2	0	0	-2	0	+	Very low - We have very little confidence in the measurement property estimate: the true measurement property is likely to be substantially different from the estimate of the measurement property	Very Low
Repositioning to 30° Head Rotation LeftRot	?	test-retest	3.32623	not pooled	not pooled	not pooled	not pooled	33	33	-2	0	0	-2	0	+	Very low - We have very little confidence in the measurement property estimate: the true measurement property is likely to be substantially different from the estimate of the measurement property	Very Low
Repositioning to 30° Head Rotation RightRot	?	test-retest	4.15779	not pooled	not pooled	not pooled	not pooled	33	33	-2	0	0	-2	0	+	Very low - We have very little confidence in the measurement property estimate: the true measurement property is likely to be substantially different from the estimate of the measurement property	Very Low
Repositioning after Figure of eight LeftRot	?	test-retest	3.60342	not pooled	not pooled	not pooled	not pooled	33	33	-2	0	0	-2	0	+	Very low - We have very little confidence in the measurement property estimate: the true measurement property is likely to be substantially different from the estimate of the measurement property	Very Low
Repositioning after Figure of eight RightRot	?	test-retest	3.60342	not pooled	not pooled	not pooled	not pooled	33	33	-2	0	0	-2	0	+	Very low - We have very little confidence in the measurement property estimate: the true measurement property is likely to be substantially different from the estimate of the measurement property	Very Low
AROM Flexion Zebris	?	test-retest	28.273	not pooled	not pooled	not pooled	not pooled	25	25	-2	0	0	-2	0	+	Very low - We have very little confidence in the measurement property estimate: the true measurement property is likely to be substantially different from the estimate of the measurement property	Very Low
AROM Extension Zebris	?	test-retest	23.2836	not pooled	not pooled	not pooled	not pooled	25	25	-2	0	0	-2	0	+	Very low - We have very little confidence in the measurement property estimate: the true measurement property is likely to be substantially different from the estimate of the measurement property	Very Low
AROM RightRot Zebris	?	test-retest	25.2239	not pooled	not pooled	not pooled	not pooled	25	25	-2	0	0	-2	0	+	Very low - We have very little confidence in the measurement property estimate: the true measurement property is likely to be substantially different from the estimate of the measurement property	Very Low
AROM LeftRot Zebris	?	test-retest	23.2836	not pooled	not pooled	not pooled	not pooled	25	25	-2	0	0	-2	0	+	Very low - We have very little confidence in the measurement property estimate: the true measurement property is likely to be substantially different from the estimate of the measurement property	Very Low
AROM RightLF Zebris	?	test-retest	16.6312	not pooled	not pooled	not pooled	not pooled	25	25	-2	0	0	-2	0	+	Very low - We have very little confidence in the measurement property estimate: the true measurement property is likely to be substantially different from the estimate of the measurement property	Very Low
AROM LeftLF Zebris	?	test-retest	15.5224	not pooled	not pooled	not pooled	not pooled	25	25	-2	0	0	-2	0	+	Very low - We have very little confidence in the measurement property estimate: the true measurement property is likely to be substantially different from the estimate of the measurement property	Very Low
AROM TotalROM Zebris	?	test-retest	59.595	not pooled	not pooled	not pooled	not pooled	25	25	-2	0	0	-2	0	+	Very low - We have very little confidence in the measurement property estimate: the true measurement property is likely to be substantially different from the estimate of the measurement property	Very Low
AROM Flexion Digital inclinometer	?	test-retest	10.8324	not pooled	not pooled	not pooled	not pooled	19	19	-2	0	0	-2	0	+	Very low - We have very little confidence in the measurement property estimate: the true measurement property is likely to be substantially different from the estimate of the measurement property	Very Low
AROM Extension Digital inclinometer	?	test-retest	17.5154	not pooled	not pooled	not pooled	not pooled	19	19	-2	0	0	-2	0	+	Very low - We have very little confidence in the measurement property estimate: the true measurement property is likely to be substantially different from the estimate of the measurement property	Very Low
AROM RightLF Digital inclinometer	?	test-retest	10.8047	not pooled	not pooled	not pooled	not pooled	19	19	-2	0	0	-2	0	+	Very low - We have very little confidence in the measurement property estimate: the true measurement property is likely to be substantially different from the estimate of the measurement property	Very Low
AROM LeftLF Digital inclinometer	?	test-retest	7.44521	not pooled	not pooled	not pooled	not pooled	19	19	-2	0	0	-2	0	+	Very low - We have very little confidence in the measurement property estimate: the true measurement property is likely to be substantially different from the estimate of the measurement property	Very Low
AROM RightRot Digital inclinometer	?	test-retest	9.95374	not pooled	not pooled	not pooled	not pooled	19	19	-2	0	0	-2	0	+	Very low - We have very little confidence in the measurement property estimate: the true measurement property is likely to be substantially different from the estimate of the measurement property	Very Low
AROM LeftRot Digital inclinometer	?	test-retest	11.0348	not pooled	not pooled	not pooled	not pooled	19	19	-2	0	0	-2	0	+	Very low - We have very little confidence in the measurement property estimate: the true measurement property is likely to be substantially different from the estimate of the measurement property	Very Low
AROM Flexion Android	?	test-retest	9.23306	not pooled	not pooled	not pooled	not pooled	19	19	-2	0	0	-2	0	+	Very low - We have very little confidence in the measurement property estimate: the true measurement property is likely to be substantially different from the estimate of the measurement property	Very Low
AROM Extension Android	?	test-retest	12.1574	not pooled	not pooled	not pooled	not pooled	19	19	-2	0	0	-2	0	+	Very low - We have very little confidence in the measurement property estimate: the true measurement property is likely to be substantially different from the estimate of the measurement property	Very Low
AROM RightLF Android	?	test-retest	6.89638	not pooled	not pooled	not pooled	not pooled	19	19	-2	0	0	-2	0	+	Very low - We have very little confidence in the measurement property estimate: the true measurement property is likely to be substantially different from the estimate of the measurement property	Very Low
AROM LeftLF Android	?	test-retest	6.89916	not pooled	not pooled	not pooled	not pooled	19	19	-2	0	0	-2	0	+	Very low - We have very little confidence in the measurement property estimate: the true measurement property is likely to be substantially different from the estimate of the measurement property	Very Low
AROM RightRot Android	?	test-retest	24.0542	not pooled	not pooled	not pooled	not pooled	19	19	-2	0	0	-2	0	+	Very low - We have very little confidence in the measurement property estimate: the true measurement property is likely to be substantially different from the estimate of the measurement property	Very Low
AROM LeftRot Android	?	test-retest	32.8853	not pooled	not pooled	not pooled	not pooled	19	19	-2	0	0	0	2	++	Low - Our confidence in the measurement property estimate is limited: the true measurement property may be substantially different from the estimate of the measurement property	Low
AROM Flexion Inclinometer	?	test-retest	22.064	not pooled	not pooled	not pooled	not pooled	22	22	-2	0	0	-2	0	+	Very low - We have very little confidence in the measurement property estimate: the true measurement property is likely to be substantially different from the estimate of the measurement property	Very Low
AROM Extension Inclinometer	?	test-retest	21.9531	not pooled	not pooled	not pooled	not pooled	22	22	-2	0	0	-2	0	+	Very low - We have very little confidence in the measurement property estimate: the true measurement property is likely to be substantially different from the estimate of the measurement property	Very Low
AROM LF Inclinometer	?	test-retest	14.8017	not pooled	not pooled	not pooled	not pooled	22	22	-2	0	0	-2	0	+	Very low - We have very little confidence in the measurement property estimate: the true measurement property is likely to be substantially different from the estimate of the measurement property	Very Low
AROM Rot Universal goniometer	?	test-retest	27.4968	not pooled	not pooled	not pooled	not pooled	22	22	-2	0	0	-2	0	+	Very low - We have very little confidence in the measurement property estimate: the true measurement property is likely to be substantially different from the estimate of the measurement property	Very Low
AROM FlexExt Electronic goniometer	?	test-retest	11.2815	not pooled	not pooled	not pooled	not pooled	26	26	-2	0	0	-2	0	+	Very low - We have very little confidence in the measurement property estimate: the true measurement property is likely to be substantially different from the estimate of the measurement property	Very Low
AROM LF Electronic goniometer	?	test-retest	11.5309	not pooled	not pooled	not pooled	not pooled	26	26	-2	0	0	-2	0	+	Very low - We have very little confidence in the measurement property estimate: the true measurement property is likely to be substantially different from the estimate of the measurement property	Very Low
AROM Rot Electronic goniometer	?	test-retest	16.5757	not pooled	not pooled	not pooled	not pooled	26	26	-2	0	0	-2	0	+	Very low - We have very little confidence in the measurement property estimate: the true measurement property is likely to be substantially different from the estimate of the measurement property	Very Low
AROM FlexExt Electronic goniometer	?	inter-rater	14.9126	not pooled	not pooled	not pooled	not pooled	26	26	-2	0	0	-2	0	+	Very low - We have very little confidence in the measurement property estimate: the true measurement property is likely to be substantially different from the estimate of the measurement property	Very Low
AROM LF Electronic goniometer	?	inter-rater	15.1621	not pooled	not pooled	not pooled	not pooled	26	26	-2	0	0	-2	0	+	Very low - We have very little confidence in the measurement property estimate: the true measurement property is likely to be substantially different from the estimate of the measurement property	Very Low
AROM Rot Electronic goniometer	?	inter-rater	22.2303	not pooled	not pooled	not pooled	not pooled	26	26	-2	0	0	-2	0	+	Very low - We have very little confidence in the measurement property estimate: the true measurement property is likely to be substantially different from the estimate of the measurement property	Very Low
AROM Flexion OSI Spine Motion Analyser	?	test-retest	9.11941	not pooled	not pooled	not pooled	not pooled	20	20	-3	0	0	-2	-1	+	Very low - We have very little confidence in the measurement property estimate: the true measurement property is likely to be substantially different from the estimate of the measurement property	Very Low
AROM Extension OSI Spine Motion Analyser	?	test-retest	7.37314	not pooled	not pooled	not pooled	not pooled	20	20	-3	0	0	-2	-1	+	Very low - We have very little confidence in the measurement property estimate: the true measurement property is likely to be substantially different from the estimate of the measurement property	Very Low
AROM RightLF OSI Spine Motion Analyser	?	test-retest	6.51387	not pooled	not pooled	not pooled	not pooled	20	20	-3	0	0	-2	-1	+	Very low - We have very little confidence in the measurement property estimate: the true measurement property is likely to be substantially different from the estimate of the measurement property	Very Low
AROM LeftLF OSI Spine Motion Analyser	?	test-retest	5.12794	not pooled	not pooled	not pooled	not pooled	20	20	-3	0	0	-2	-1	+	Very low - We have very little confidence in the measurement property estimate: the true measurement property is likely to be substantially different from the estimate of the measurement property	Very Low
AROM RightRot OSI Spine Motion Analyser	?	test-retest	5.26653	not pooled	not pooled	not pooled	not pooled	20	20	-3	0	0	-2	-1	+	Very low - We have very little confidence in the measurement property estimate: the true measurement property is likely to be substantially different from the estimate of the measurement property	Very Low
AROM LeftRot OSI Spine Motion Analyser	?	test-retest	7.92752	not pooled	not pooled	not pooled	not pooled	20	20	-3	0	0	-2	-1	+	Very low - We have very little confidence in the measurement property estimate: the true measurement property is likely to be substantially different from the estimate of the measurement property	Very Low
AROM Extension Gravity goniometer	?	inter-rater	15.5224	not pooled	not pooled	not pooled	not pooled	30	30	-1	0	0	-2	1	+	Very low - We have very little confidence in the measurement property estimate: the true measurement property is likely to be substantially different from the estimate of the measurement property	Very Low
AROM Flexion Gravity goniometer	?	inter-rater	16.0768	not pooled	not pooled	not pooled	not pooled	30	30	-1	0	0	-2	1	+	Very low - We have very little confidence in the measurement property estimate: the true measurement property is likely to be substantially different from the estimate of the measurement property	Very Low
AROM LeftRotInFlex Gravity goniometer	?	inter-rater	8.86995	not pooled	not pooled	not pooled	not pooled	30	30	-1	0	0	-2	1	+	Very low - We have very little confidence in the measurement property estimate: the true measurement property is likely to be substantially different from the estimate of the measurement property	Very Low
AROM RigthRotInFlex Gravity goniometer	?	inter-rater	14.6909	not pooled	not pooled	not pooled	not pooled	30	30	-1	0	0	-2	1	+	Very low - We have very little confidence in the measurement property estimate: the true measurement property is likely to be substantially different from the estimate of the measurement property	Very Low
AROM Left LF Gravity goniometer	?	inter-rater	11.6418	not pooled	not pooled	not pooled	not pooled	30	30	-1	0	0	-2	1	+	Very low - We have very little confidence in the measurement property estimate: the true measurement property is likely to be substantially different from the estimate of the measurement property	Very Low
AROM Right LF Gravity goniometer	?	inter-rater	10.2559	not pooled	not pooled	not pooled	not pooled	30	30	-1	0	0	-2	1	+	Very low - We have very little confidence in the measurement property estimate: the true measurement property is likely to be substantially different from the estimate of the measurement property	Very Low
AROM LeftRot Gravity goniometer	?	inter-rater	11.3646	not pooled	not pooled	not pooled	not pooled	49	49	-1	0	0	-2	1	+	Very low - We have very little confidence in the measurement property estimate: the true measurement property is likely to be substantially different from the estimate of the measurement property	Very Low
AROM RightRot Gravity goniometer	?	inter-rater	13.3049	not pooled	not pooled	not pooled	not pooled	49	49	-1	0	0	-2	1	+	Very low - We have very little confidence in the measurement property estimate: the true measurement property is likely to be substantially different from the estimate of the measurement property	Very Low
AROM Flexion Within-day(2h) Universal goniometer	?	test-retest	9.11941	not pooled	not pooled	not pooled	not pooled	40	40	-2	0	0	-2	0	+	Very low - We have very little confidence in the measurement property estimate: the true measurement property is likely to be substantially different from the estimate of the measurement property	Very Low
AROM Extension Within-day(2h) Universal goniometer	?	test-retest	6.51387	not pooled	not pooled	not pooled	not pooled	40	40	-2	0	0	-2	0	+	Very low - We have very little confidence in the measurement property estimate: the true measurement property is likely to be substantially different from the estimate of the measurement property	Very Low
AROM LeftLF Within-day(2h) Universal goniometer	?	test-retest	2.21749	not pooled	not pooled	not pooled	not pooled	40	40	-2	0	0	-2	0	+	Very low - We have very little confidence in the measurement property estimate: the true measurement property is likely to be substantially different from the estimate of the measurement property	Very Low
AROM RightLF Within-day(2h) Universal goniometer	?	test-retest	4.26866	not pooled	not pooled	not pooled	not pooled	40	40	-2	0	0	-2	0	+	Very low - We have very little confidence in the measurement property estimate: the true measurement property is likely to be substantially different from the estimate of the measurement property	Very Low
AROM LeftRot Within-day(2h) Universal goniometer	?	test-retest	12.0299	not pooled	not pooled	not pooled	not pooled	40	40	-2	0	0	-2	0	+	Very low - We have very little confidence in the measurement property estimate: the true measurement property is likely to be substantially different from the estimate of the measurement property	Very Low
AROM RightRot Within-day(2h) Universal goniometer	?	test-retest	9.81238	not pooled	not pooled	not pooled	not pooled	40	40	-2	0	0	-2	0	+	Very low - We have very little confidence in the measurement property estimate: the true measurement property is likely to be substantially different from the estimate of the measurement property	Very Low
AROM Flexion Universal goniometer	?	test-retest	11.8913	not pooled	not pooled	not pooled	not pooled	80	80	-2	0	0	-1	1	+	Very low - We have very little confidence in the measurement property estimate: the true measurement property is likely to be substantially different from the estimate of the measurement property	Very Low
AROM Extension Universal goniometer	?	test-retest	7.67805	not pooled	not pooled	not pooled	not pooled	80	80	-2	0	0	-1	1	+	Very low - We have very little confidence in the measurement property estimate: the true measurement property is likely to be substantially different from the estimate of the measurement property	Very Low
AROM LeftLF Universal goniometer	?	test-retest	3.63113	not pooled	not pooled	not pooled	not pooled	80	80	-2	0	0	-1	1	+	Very low - We have very little confidence in the measurement property estimate: the true measurement property is likely to be substantially different from the estimate of the measurement property	Very Low
AROM RightLF Universal goniometer	?	test-retest	4.87847	not pooled	not pooled	not pooled	not pooled	80	80	-2	0	0	-1	1	+	Very low - We have very little confidence in the measurement property estimate: the true measurement property is likely to be substantially different from the estimate of the measurement property	Very Low
AROM Flexion Within-day(2h) iPhone	?	test-retest	6.90193	not pooled	not pooled	not pooled	not pooled	40	40	-2	0	0	-2	0	+	Very low - We have very little confidence in the measurement property estimate: the true measurement property is likely to be substantially different from the estimate of the measurement property	Very Low
AROM Extension Within-day(2h) iPhone	?	test-retest	6.65246	not pooled	not pooled	not pooled	not pooled	40	40	-2	0	0	-2	0	+	Very low - We have very little confidence in the measurement property estimate: the true measurement property is likely to be substantially different from the estimate of the measurement property	Very Low
AROM LeftLF Within-day(2h) iPhone	?	test-retest	2.85501	not pooled	not pooled	not pooled	not pooled	40	40	-2	0	0	-2	0	+	Very low - We have very little confidence in the measurement property estimate: the true measurement property is likely to be substantially different from the estimate of the measurement property	Very Low
AROM RightLF Within-day(2h) iPhone	?	test-retest	3.93604	not pooled	not pooled	not pooled	not pooled	40	40	-2	0	0	-2	0	+	Very low - We have very little confidence in the measurement property estimate: the true measurement property is likely to be substantially different from the estimate of the measurement property	Very Low
AROM LeftRot Within-day(2h) iPhone	?	test-retest	9.81238	not pooled	not pooled	not pooled	not pooled	40	40	-2	0	0	-2	0	+	Very low - We have very little confidence in the measurement property estimate: the true measurement property is likely to be substantially different from the estimate of the measurement property	Very Low
AROM RightRot Within-day(2h) iPhone	?	test-retest	9.89554	not pooled	not pooled	not pooled	not pooled	40	40	-2	0	0	-2	0	+	Very low - We have very little confidence in the measurement property estimate: the true measurement property is likely to be substantially different from the estimate of the measurement property	Very Low
AROM Flexion Universal goniometer	?	inter-rater	9.28573	not pooled	not pooled	not pooled	not pooled	60	60	-2	0	0	-1	1	+	Very low - We have very little confidence in the measurement property estimate: the true measurement property is likely to be substantially different from the estimate of the measurement property	Very Low
AROM Extension Universal goniometer	?	inter-rater	7.1514	not pooled	not pooled	not pooled	not pooled	60	60	-2	0	0	-1	1	+	Very low - We have very little confidence in the measurement property estimate: the true measurement property is likely to be substantially different from the estimate of the measurement property	Very Low
AROM LeftLF Universal goniometer	?	inter-rater	3.40939	not pooled	not pooled	not pooled	not pooled	60	60	-2	0	0	-1	1	+	Very low - We have very little confidence in the measurement property estimate: the true measurement property is likely to be substantially different from the estimate of the measurement property	Very Low
AROM RightLF Universal goniometer	?	inter-rater	4.43497	not pooled	not pooled	not pooled	not pooled	60	60	-2	0	0	-1	1	+	Very low - We have very little confidence in the measurement property estimate: the true measurement property is likely to be substantially different from the estimate of the measurement property	Very Low
AROM Flexion iPhone	?	inter-rater	7.70577	not pooled	not pooled	not pooled	not pooled	60	60	-2	0	0	-1	1	+	Very low - We have very little confidence in the measurement property estimate: the true measurement property is likely to be substantially different from the estimate of the measurement property	Very Low
AROM Extension iPhone	?	inter-rater	7.62261	not pooled	not pooled	not pooled	not pooled	60	60	-2	0	0	-1	1	+	Very low - We have very little confidence in the measurement property estimate: the true measurement property is likely to be substantially different from the estimate of the measurement property	Very Low
AROM LeftLF iPhone	?	inter-rater	5.87634	not pooled	not pooled	not pooled	not pooled	60	60	-2	0	0	-1	1	+	Very low - We have very little confidence in the measurement property estimate: the true measurement property is likely to be substantially different from the estimate of the measurement property	Very Low
AROM RightLF iPhone	?	inter-rater	4.10235	not pooled	not pooled	not pooled	not pooled	60	60	-2	0	0	-1	1	+	Very low - We have very little confidence in the measurement property estimate: the true measurement property is likely to be substantially different from the estimate of the measurement property	Very Low
AROM LeftRot iPhone	?	inter-rater	9.14713	not pooled	not pooled	not pooled	not pooled	60	60	-2	0	0	-1	1	+	Very low - We have very little confidence in the measurement property estimate: the true measurement property is likely to be substantially different from the estimate of the measurement property	Very Low
AROM RightRot iPhone	?	inter-rater	9.67379	not pooled	not pooled	not pooled	not pooled	60	60	-2	0	0	-1	1	+	Very low - We have very little confidence in the measurement property estimate: the true measurement property is likely to be substantially different from the estimate of the measurement property	Very Low
AROM Flexion Gravity inclinometer	?	test-retest	7.20683	not pooled	not pooled	not pooled	not pooled	56	56	-2	0	0	-1	1	+	Very low - We have very little confidence in the measurement property estimate: the true measurement property is likely to be substantially different from the estimate of the measurement property	Very Low
AROM Extension Gravity inclinometer	?	test-retest	8.03839	not pooled	not pooled	not pooled	not pooled	56	56	-2	0	0	-1	1	+	Very low - We have very little confidence in the measurement property estimate: the true measurement property is likely to be substantially different from the estimate of the measurement property	Very Low
AROM RightLF Gravity inclinometer	?	test-retest	7.20683	not pooled	not pooled	not pooled	not pooled	56	56	-2	0	0	-1	1	+	Very low - We have very little confidence in the measurement property estimate: the true measurement property is likely to be substantially different from the estimate of the measurement property	Very Low
AROM LeftLF Gravity inclinometer	?	test-retest	6.65246	not pooled	not pooled	not pooled	not pooled	56	56	-2	0	0	-1	1	+	Very low - We have very little confidence in the measurement property estimate: the true measurement property is likely to be substantially different from the estimate of the measurement property	Very Low
AROM Flexion Fastrak	?	test-retest	18.6269	not pooled	not pooled	not pooled	not pooled	19	19	-2	0	0	-2	0	+	Very low - We have very little confidence in the measurement property estimate: the true measurement property is likely to be substantially different from the estimate of the measurement property	Very Low
AROM Extension Fastrak	?	test-retest	14.968	not pooled	not pooled	not pooled	not pooled	19	19	-2	0	0	-2	0	+	Very low - We have very little confidence in the measurement property estimate: the true measurement property is likely to be substantially different from the estimate of the measurement property	Very Low
AROM LeftLF Fastrak	?	test-retest	11.9744	not pooled	not pooled	not pooled	not pooled	19	19	-2	0	0	-2	0	+	Very low - We have very little confidence in the measurement property estimate: the true measurement property is likely to be substantially different from the estimate of the measurement property	Very Low
AROM RightLF Fastrak	?	test-retest	6.54159	not pooled	not pooled	not pooled	not pooled	19	19	-2	0	0	-2	0	+	Very low - We have very little confidence in the measurement property estimate: the true measurement property is likely to be substantially different from the estimate of the measurement property	Very Low
AROM LeftRot Fastrak	?	test-retest	10.0896	not pooled	not pooled	not pooled	not pooled	19	19	-2	0	0	-2	0	+	Very low - We have very little confidence in the measurement property estimate: the true measurement property is likely to be substantially different from the estimate of the measurement property	Very Low
AROM RightRot Fastrak	?	test-retest	13.4158	not pooled	not pooled	not pooled	not pooled	19	19	-2	0	0	-2	0	+	Very low - We have very little confidence in the measurement property estimate: the true measurement property is likely to be substantially different from the estimate of the measurement property	Very Low
Smooth Pursuit Neck Torsion Test Amplitude40 Velocity20	?	test-retest	0.105331	not pooled	not pooled	not pooled	not pooled	32	32	-2	0	0	-2	0	+	Very low - We have very little confidence in the measurement property estimate: the true measurement property is likely to be substantially different from the estimate of the measurement property	Very Low
Figure of eight Test Time	?	test-retest	0.0277186	not pooled	not pooled	not pooled	not pooled	3	3	0	0	0	-2	2	++	Low - Our confidence in the measurement property estimate is limited: the true measurement property may be substantially different from the estimate of the measurement property	Low
Zigzag Test Time	?	test-retest	0.0277186	not pooled	not pooled	not pooled	not pooled	3	3	0	0	0	-2	2	++	Low - Our confidence in the measurement property estimate is limited: the true measurement property may be substantially different from the estimate of the measurement property	Low
Figure of eight Test Error frequency	?	test-retest	6.92965	not pooled	not pooled	not pooled	not pooled	3	3	0	0	0	-2	2	++	Low - Our confidence in the measurement property estimate is limited: the true measurement property may be substantially different from the estimate of the measurement property	Low
Zigzag Test Error frequency	?	test-retest	1.38593	not pooled	not pooled	not pooled	not pooled	3	3	0	0	0	-2	2	++	Low - Our confidence in the measurement property estimate is limited: the true measurement property may be substantially different from the estimate of the measurement property	Low
Figure of eight Test Error magnitude	?	test-retest	8.09383	not pooled	not pooled	not pooled	not pooled	3	3	0	0	0	-2	2	++	Low - Our confidence in the measurement property estimate is limited: the true measurement property may be substantially different from the estimate of the measurement property	Low
Zigzag Test Error magnitude	?	test-retest	1.6354	not pooled	not pooled	not pooled	not pooled	3	3	0	0	0	-2	2	++	Low - Our confidence in the measurement property estimate is limited: the true measurement property may be substantially different from the estimate of the measurement property	Low
Figure of eight Test TimeAccurate	?	inter-rater	0.138593	not pooled	not pooled	not pooled	not pooled	20	20	0	0	0	-2	2	++	Low - Our confidence in the measurement property estimate is limited: the true measurement property may be substantially different from the estimate of the measurement property	Low
Figure of eight Test TimeAccurateAndFast	?	inter-rater	0.0554372	not pooled	not pooled	not pooled	not pooled	20	20	0	0	0	-2	2	++	Low - Our confidence in the measurement property estimate is limited: the true measurement property may be substantially different from the estimate of the measurement property	Low
Zigzag Test TimeAccurate	?	inter-rater	0.0277186	not pooled	not pooled	not pooled	not pooled	20	20	0	0	0	-2	2	++	Low - Our confidence in the measurement property estimate is limited: the true measurement property may be substantially different from the estimate of the measurement property	Low
Zigzag Test TimeAccurateAndFast	?	inter-rater	0.0831558	not pooled	not pooled	not pooled	not pooled	20	20	0	0	0	-2	2	++	Low - Our confidence in the measurement property estimate is limited: the true measurement property may be substantially different from the estimate of the measurement property	Low
Figure of eight Test Error frequencyAccurat	?	inter-rater	4.82303	not pooled	not pooled	not pooled	not pooled	20	20	0	0	0	-2	2	++	Low - Our confidence in the measurement property estimate is limited: the true measurement property may be substantially different from the estimate of the measurement property	Low
Figure of eight Test Error frequencyAccuratAndFast	?	inter-rater	1.30277	not pooled	not pooled	not pooled	not pooled	20	20	0	0	0	-2	2	++	Low - Our confidence in the measurement property estimate is limited: the true measurement property may be substantially different from the estimate of the measurement property	Low
Zigzag Test Error frequencyAccurat	?	inter-rater	2.16205	not pooled	not pooled	not pooled	not pooled	20	20	0	0	0	-2	2	++	Low - Our confidence in the measurement property estimate is limited: the true measurement property may be substantially different from the estimate of the measurement property	Low
Zigzag Test Error frequencyAccuratAndFast	?	inter-rater	1.33049	not pooled	not pooled	not pooled	not pooled	20	20	0	0	0	-2	2	++	Low - Our confidence in the measurement property estimate is limited: the true measurement property may be substantially different from the estimate of the measurement property	Low
Figure of eight Test Error magnitudeAccurat	?	inter-rater	5.59915	not pooled	not pooled	not pooled	not pooled	20	20	0	0	0	-2	2	++	Low - Our confidence in the measurement property estimate is limited: the true measurement property may be substantially different from the estimate of the measurement property	Low
Figure of eight Test Error magnitudeAccuratAndFast	?	inter-rater	2.91045	not pooled	not pooled	not pooled	not pooled	20	20	0	0	0	-2	2	++	Low - Our confidence in the measurement property estimate is limited: the true measurement property may be substantially different from the estimate of the measurement property	Low
Zigzag Test Error magnitudeAccurat	?	inter-rater	2.27292	not pooled	not pooled	not pooled	not pooled	20	20	0	0	0	-2	2	++	Low - Our confidence in the measurement property estimate is limited: the true measurement property may be substantially different from the estimate of the measurement property	Low
Zigzag Test Error magnitudeAccuratAndFast	?	inter-rater	1.91258	not pooled	not pooled	not pooled	not pooled	20	20	0	0	0	-2	2	++	Low - Our confidence in the measurement property estimate is limited: the true measurement property may be substantially different from the estimate of the measurement property	Low
GRADE:
++++ / High - We are very confident that the true measurement property lies close to that of the estimate of the measurement property
+++ / Moderate - We are moderately confident in the measurement property estimate: the true measurement property is likely to be close to the estimate of the measurement property, but there is a possibility that it is substantially different
++ / Low - Our confidence in the measurement property estimate is limited: the true measurement property may be substantially different from the estimate of the measurement property
+ Very low - We have very little confidence in the measurement property estimate: the true measurement property is likely to be substantially different from the estimate of the measurement property Supplementary Table GRADE Downgrading Reliability
AROM: Active range of motion
Ext: Extension
Flex: Flexion
LF: Lateral flexion
Max: Maximum
MVIC: Maximal voluntary isometric contraction
ROM: Range of motion
Rot: Rotation
